# Supplementary material for: Optogenetic control of YAP reveals a dynamic communication code for stem cell fate and proliferation
Source: Nat Commun. 2023 Oct 30;14:6929. doi: 10.1038/s41467-023-42643-2 (PMC10616176; doi:10.1038/s41467-023-42643-2)
Supplement: Supplementary file 9 — Source Data [file 41467_2023_42643_MOESM9_ESM.xlsx]

## Sheet: Figure 1C
time (min)	nuclear YAP (norm)
0	1.68367
10	1.64637
20	1.62936
30	1.63265
40	1.62232
50	1.5713
60	1.49574
70	1.44407
80	1.41888
90	1.41825
100	1.42602
110	1.41773
120	1.38457
130	1.37628
140	1.46747
150	1.56696
160	1.60191
170	1.60359
180	1.64794
190	1.77463
200	1.89368
210	1.95136
220	1.93708
230	1.8483
240	1.69796
250	1.5437
260	1.44702
270	1.38043
280	1.29976
290	1.25434
300	1.24476
310	1.26293
320	1.28072
330	1.22621
340	1.18015
350	1.19678
360	1.1864
370	1.1227
380	1.09467
390	1.11968
400	1.15704
410	1.16652
420	1.13552
430	1.11505
440	1.09583
450	1.07477
460	1.08268
470	1.06318
480	1.05153
490	1.07724
500	1.04267
510	1.02257
520	1.04298
530	1.05102
540	1.09184
550	1.12245
560	1.10013
570	1.08817
580	1.08817
590	1.08636
600	1.09672
610	1.11778
620	1.11597
630	1.06095
640	1.04839
650	1.08942
660	1.08299
670	1.06124
680	1.07645
690	1.09819
700	1.15256
710	1.18641
720	1.17553
730	1.14169
740	1.11831
750	1.17177
760	1.23753
770	1.28156
780	1.29281
790	1.30405
800
810
820
830
840
850
860
870
880
890
900
910
920
930
940
950
960
970
980
990

## Sheet: Figure 1D
	dynamic YAP						sustained YAP
time (min)	cell 1	cell 2	cell 3	cell 4	cell 5		cell 1	cell 2	cell 3	cell 4	cell 5
0	1.04029	1.08576	1.52025	1.41144	1.21947		1.11156	1.57853	1.26887	1.01551	1.45408
10	1.05835	1.11321	1.55385	1.37396	1.20247		1.08875	1.59972	1.27338	1.0041	1.4977
20	1.08033	1.16139	1.57262	1.34356	1.17197		1.08	1.62376	1.29041	1.0041	1.53654
30	1.10623	1.19348	1.53023	1.35444	1.13389		1.09406	1.63462	1.32491	1.02281	1.53875
40	1.10651	1.23485	1.4833	1.32554	1.10507		1.07855	1.64009	1.33626	1.04529	1.51147
50	1.10651	1.2598	1.50333	1.27823	1.12275		1.07855	1.65612	1.31733	1.08181	1.54866
60	1.09927	1.3169	1.61071	1.25511	1.19763		1.09583	1.6403	1.31685	1.12509	1.58595
70	1.07776	1.3447	1.73382	1.312	1.2502		1.07157	1.62975	1.27489	1.14692	1.60622
80	1.09946	1.3447	1.82431	1.35824	1.27208		1.08021	1.6693	1.25362	1.14692	1.63784
90	1.13562	1.37083	1.84269	1.3426	1.30792		1.09069	1.69027	1.27614	1.12546	1.61306
100	1.13571	1.35819	1.78333	1.3464	1.3715		1.08377	1.65625	1.21942	1.12546	1.5898
110	1.11429	1.30611	1.70309	1.37189	1.426		1.10938	1.625	1.21381	1.14683	1.57949
120	1.09286	1.22979	1.63478	1.36396	1.39875		1.10084	1.61719	1.20672	1.15395	1.58243
130	1.08571	1.16348	1.59467	1.36606	1.37188		1.08377	1.58594	1.19234	1.14683	1.6144
140	1.1	1.14944	1.58547	1.40816	1.3628		1.08377	1.53906	1.20872	1.13971	1.58296
150	1.12143	1.14944	1.54536	1.44839	1.3628		1.08377	1.47656	1.18087	1.14683	1.52719
160	1.12848	1.17983	1.4335	1.49175	1.3257		1.09058	1.45451	1.17976	1.13962	1.52977
170	1.16456	1.17983	1.35157	1.55539	1.26072		1.09749	1.47152	1.20892	1.11807	1.50587
180	1.23772	1.1238	1.2993	1.62085	1.27032		1.09572	1.48095	1.22596	1.11067	1.46006
190	1.30096	1.07181	1.24931	1.64572	1.32635		1.08	1.48713	1.2041	1.12142	1.45209
200	1.31561	1.02273	1.25962	1.64572	1.39213		1.05374	1.45508	1.18931	1.12872	1.46017
210	1.3125	1.02667	1.26689	1.64993	1.39213		1.03063	1.41931	1.16892	1.1398	1.4724
220	1.3462	1.07213	1.21533	1.67518	1.36371		1.03308	1.3895	1.12509	1.1775	1.44179
230	1.36381	1.12175	1.19441	1.71727	1.35464		1.0468	1.38333	1.09509	1.20049	1.40732
240	1.35619	1.15584	1.23267	1.7562	1.32609		1.0559	1.425	1.08042	1.19289	1.4319
250	1.36841	1.16737	1.24146	1.8125	1.26843		1.04111	1.46326	1.07314	1.18162	1.50183
260	1.3853	1.21925	1.22024	1.85525	1.26829		1.0298	1.47305	1.05792	1.16653	1.51821
270	1.39165	1.28623	1.21852	1.87859	1.35534		1.04034	1.47966	1.08905	1.16302	1.5099
280	1.36849	1.35639	1.27048	1.90424	1.35534		1.03112	1.47966	1.12848	1.15532	1.51465
290	1.35283	1.40162	1.36738	1.95635	1.32623		1.02176	1.47966	1.13787	1.1319	1.47516
300	1.36204	1.40007	1.47553	2.00629	1.41635		1.02871	1.4726	1.14571	1.12409	1.43301
310	1.36986	1.41193	1.55253	1.99592	1.55947		1.04742	1.43836	1.16164	1.12409	1.43512
320	1.36345	1.45851	1.60986	1.9857	1.63984		1.06404	1.39638	1.16248	1.1319	1.46264
330	1.30083	1.4923	1.66533	1.98396	1.65004		1.04534	1.31933	1.1386	1.10848	1.47119
340	1.19765	1.45321	1.66533	1.92979	1.63211		1.03586	1.26724	1.14656	1.09265	1.46481
350	1.09457	1.40432	1.66703	1.83112	1.60151		1.0215	1.25868	1.17965	1.12388	1.45185
360	1.03018	1.42914	1.62198	1.69533	1.5301		1.00962	1.2412	1.18873	1.15576	1.44744
370	1.00704	1.56399	1.5544	1.56975	1.43893		1.01215	1.22384	1.18065	1.15576	1.45625
380	1.02314	1.68811	1.54366	1.48902	1.39861		1.03138	1.21503	1.20645	1.13168	1.4831
390	1.07008	1.72535	1.52148	1.39729	1.32609		1.04574	1.21454	1.23071	1.12354	1.52119
400	1.08617	1.78916	1.45285	1.30759	1.23186		1.04574	1.18813	1.22249	1.13157	1.55699
410	1.07801	1.86577	1.337	1.27374	1.18006		1.06525	1.20599	1.2076	1.13157	1.55699
420	1.07708	1.90359	1.17684	1.257	1.14849		1.08058	1.25906	1.20906	1.11505	1.56929
430	1.0766	1.9314	1.08387	1.21289	1.12612		1.07846	1.25906	1.19369	1.09841	1.57223
440	1.10145	1.95662	1.08078	1.20486	1.1139		1.07846	1.24094	1.16974	1.06538	1.53587
450	1.11777	1.95662	1.04236	1.22418	1.14429		1.08631	1.23175	1.15766	1.04825	1.54814
460	1.12605	1.90819	1.01555	1.19635	1.20775		1.09432	1.24081	1.14918	1.0559	1.53905
470	1.14286	1.85882	1.02388	1.15926	1.22331		1.10436	1.25919	1.1369	1.08943	1.51135
480	1.16844	1.80884	1.0161	1.14998	1.20157		1.12279	1.27785	1.11145	1.11432	1.51409
490	1.19442	1.74462	1.0041	1.17781	1.17391		1.13952	1.2876	1.10296	1.11406	1.53568
500	1.204	1.71246	1.0202	1.21078	1.11957		1.14657	1.29779	1.10241	1.12231	1.52913
510	1.19534	1.69923	1.0442	1.19287	1.05435		1.14657	1.27885	1.10241	1.10504	1.49422
520	1.16896	1.62686	1.06821	1.14151	1.0135		1.14657	1.25	1.08599	1.10504	1.46249
530	1.16923	1.52105	1.08331	1.12264	1.00263		1.16583	1.25	1.08656	1.13094	1.43389
540	1.14286	1.45492	1.11931	1.11321	1.02174		1.16583	1.25	1.10409	1.14847	1.38257
550	1.10769	1.42996	1.15222	1.04717	1.08533		1.13432	1.24038	1.09591	1.13971	1.31582
560	1.12527	1.44319	1.17403	1	1.17138		1.10068	1.22085	1.07018	1.13094	1.29675
570	1.16071	1.41524	1.20804	1.01837	1.24836		1.08804	1.19141	1.02632	1.11299	1.2863
580	1.20536	1.38702	1.20576	1.06554	1.29237		1.09871	1.20117	1.00877	1.08628	1.29583
590	1.26913	1.43883	1.15406	1.08474	1.31485		1.11818	1.25016	1.02632	1.08586	1.25862
600	1.31378	1.57375	1.10442	1.08474	1.34856		1.10751	1.26969	1.04386	1.07695	1.20172
610	1.33192	1.70936	1.11683		1.39352		1.09668	1.25977	1.05713	1.06791	1.20204
620	1.32426	1.73671			1.42723		1.11615	1.25	1.04836	1.0583	1.20237
630	1.30744	1.76406			1.42195		1.11405	1.21976	1.04401	1.04852	1.17312
640	1.30876	1.83244			1.38862		1.11213	1.17944	1.05293	1.06618	1.14355
650	1.31948	1.91448			1.39468		1.12115	1.17894	1.07125	1.09345	1.14355
660	1.33409	1.88106			1.45184		1.12572	1.20402	1.09802	1.08859	1.15341
670	1.3622	1.80066			1.5457		1.12572	1.22451	1.10647	1.07925	1.18298
680	1.38642	1.80839			1.61429		1.10798	1.20902	1.13434	1.10234	1.18795
690		1.78057			1.63475		1.10798	1.18852	1.18182	1.13036	1.16824
700		1.76812			1.63735		1.11917	1.19877	1.1909	1.11168	1.18332
710		1.85158			1.60755		1.12115	1.19927	1.18036	1.05653	1.19335
720					1.53775		1.13235	1.14804		1.02851	1.16309
730					1.47731		1.11917	1.05533		1.01826	1.12298
							1.10592	1.00205		1.01733	1.09307
							1.12644	1.01042		1.03523	1.10274
							1.14746	1.05067		1.06324	1.10131
							1.15711	1.08051		1.06244	1.04009
							1.15711	1.10169			1.02041
							1.18025	1.11229
							1.18025	1.11229
							1.16868
							1.18529
							1.1837
							1.18883
							1.18883
							1.21134
							1.23488
							1.22414
							1.2229
							1.23257
							1.20861
							1.16178

## Sheet: Figure 1E
	naive
	replicate 1	replicate 2	replicate 3	mean	SEM
% pulsing	14.1066	6.25	12.6582	11	2.414
	ectoderm
	replicate 1	replicate 2	replicate 3	mean	SEM
% pulsing	31.5166	43.0493	34.2784	36.28	3.477
	mesoderm
	replicate 1	replicate 2	replicate 3	mean	SEM
% pulsing	41.9023	66.1202	43.9922	50.67	7.748

## Sheet: Figure 1F
mesoderm	ectoderm
3.16744	2.00081
1.01068	7.58458
1.32975	1.62271
1.54644	5.2449
1.43081	4.66488
0.87363	3.97684
3.94831	2.39117
3.23479	4.84248
1.6408	2.00006
1.84434	2.33466
4.20523	7.04596
1.00459	2.26866
2.05779	4.45823
0.66407	1.73658
2.68662	3.82908
1.50349	1.88782
2.01789	1.49457
1.06583	2.17383
1.54268	5.54306
1.74894	2.17045
2.84926	4.21181
1.36351	3.07028
2.25168	2.08573
1.70442	3.23712
3.55111	2.45968
2.58286	1.06478
4.18872	1.58693
3.53546	2.23372
3.70445	1.01199
1.99074	1.719
1.08743	2.06895
3.00029	2.8388
3.42872	3.67376
2.59149	4.77033
0.860383	2.93966
1.76756	2.61939
0.762917	1.95979
2.84288	5.41771
1.72016	1.52261
1.87395	3.7535
1.01599	2.94678
2.86711	3.70464
1.15921	3.37049
2.27989	3.90998
2.70995	4.0064
2.89777	2.90911
3.48063	4.7695
1.1049	2.4061
1.09698	2.05607
2.28729	2.09027
1.96095	3.18098
2.7667	1.64014
2.47019	1.15271
3.01976	3.08355
2.20615	2.61803
0.766263	2.40312
0.534291	1.60068
3.20055	3.46125
5.22816	1.55941
2.62229	2.93021
1.92629	2.45751
5.67947	0.868564
2.47459	1.57039
4.44391	1.52055
7.71725	0.918296
3.94637	0.58754
1.08001	1.81906
1.3241	4.79358
1.68136	1.54795
2.40268	1.41501
1.04906	2.29727
1.44186	1.76756
0.830508	1.81222
3.23972	2.88767
2.67052	6.00414
3.53997	4.14083
1.45347	2.95417
1.14034	3.15584
2.76598	4.00507
3.09476	5.43389
2.42829	1.38976
1.16071	1.36251
4.65052	5.54788
2.09118	2.28657
2.25138	3.15761
1.73137	2.60641
2.12057	4.39415
3.60736	3.02475
3.86094	1.54273
3.08798	6.37919
1.20622	3.62659
1.37734	5.5838
0.99139	5.01728
2.71678	2.5258
1.49905	7.79365
1.21288	2.87624
1.62832	1.84967
4.00434	6.09475
2.1093	3.56129
2.35029	3.46956
2.06626	1.86062
3.23547	2.60154
0.581416	4.56322
2.20657	4.42156
0.962673	3.42387
1.35347	4.0355
3.42581	3.50353
1.45396	1.22311
1.56924	1.35461
0.998894	3.56636
0.813075	3.07217
1.00303	3.97868
2.18954	3.2905
1.24867	4.63714
2.1072	6.24005
1.54298	5.50469
1.87254	2.62832
1.15393	3.71317
0.767956	3.7294
1.90529	1.66453
2.32217	5.94764
1.30445	4.56171
3.39073	1.71936
1.38966	2.52549
1.18686	1.03024
3.13855	2.39132
0.841106	2.73072
2.20582	2.7157
1.03722	1.52899
2.16763	1.61103
3.4366	2.06543
1.77747	1.35013
1.45342	2.75363
1.55687	1.63642
1.66765	2.05797
1.01053	1.6573
2.5484	2.03209
1.92559	4.42486
1.05547	1.24759
0.519722	2.67586
1.10929	3.63996
1.90288	2.27186
4.68042	3.00232
0.927442	1.44827
2.99245	1.44486
1.09583	1.67503
1.77849	1.43283
0.94125	5.72214
2.79275	2.72518
2.6754	3.79492
2.50221	1.11439
3.19872	2.26366
1.20585	1.41354
5.26175	0.768437
1.13474	0.764069
4.79606	1.4706
3.14252	2.4899
3.99587	1.91509
1.55693	1.62845
0.826601	2.88708
3.40295	2.88708
1.33747	1.56325
2.41334	1.40133
2.14121	3.88065
2.23928	3.17056
3.50371	4.75059
4.89064	1.22606
2.43415	1.11669
1.95952	4.93298
1.52655	1.94145
1.1724	0.83104
1.0363	1.33605
0.619707	3.2168
0.811506	1.54552
1.28452	2.51346
2.22121	1.49373
3.34297	1.44135
2.61008	1.53506
1.22798	2.16787
1.45617	2.62626
2.31721	1.55804
2.11723	1.7467
1.75101	3.07487
4.34268	0.907674
1.83377	1.34042
6.8775	1.33732
1.33676	1.33732
3.02223	2.05238
3.09276	0.742083
4.48673	1.44385
2.09036	1.05219
5.96501	0.689436
1.07052	2.25557
3.63882	2.14959
1.67198	1.8661
0.89579	1.66884
1.63983	2.06798
1.18653	1.85879
1.23877	2.01303
0.99523	1.45356
1.79452	3.28392
3.60356	0.883297
3.09051	1.86162
2.14694	4.22335
3.77794	1.28195
1.1356	1.83093
1.76595	3.59018
1.31871	1.95034
3.00929	5.56345
1.62777	1.57281
2.02144	1.43267
1.88421	2.1368
2.58078	3.59435
1.4808	2.44476
3.61803	4.27064
1.1118	3.69071
1.90763	0.848004
2.06648	2.7202
1.21698	1.71683
3.15313	1.42589
1.34861	2.692
2.03939	2.51992
3.22828	1.69134
0.810409	2.2158
1.03776	1.83985
4.94543	2.23294
0.524502	3.46265
1.50942	3.17651
1.63121	2.15493
3.72107	1.65624
2.49092	2.47106
1.88965	2.27553
2.3767	2.03002
1.49942	2.01171
4.1735	3.22546
1.71527	3.6365
1.80541	5.45376
1.346	2.76466
2.58182	2.45002
0.754948	0.634309
4.26317	4.90354
1.71968	1.28607
4.52128	3.43441
2.22429	2.26232
4.06766	2.68469
4.19731	0.760727
2.88082	1.64184
2.5339	1.14052
1.3195	3.55422
2.68704	3.14663
0.715603	1.98253
1.83781	2.5408
1.49008	1.74753
1.95396	2.75924
2.01788	2.52954
1.0216	1.92317
1.4635	0.916653
1.82606	2.07024
1.91312	1.71702
1.06182	2.16627
1.67567	2.21948
1.56094	1.63129
2.82916	1.86258
1.3661	1.99578
2.01514	1.77182
2.3647	1.4476
4.13368	1.88992
1.34217	1.99784
0.900393	2.70709
2.57771	2.42845
1.1034	1.62172
3.88112	4.36105
2.73409	2.8059
2.93372	2.05276
1.05181	1.20623
1.03057	4.47331
2.33973	2.01926
2.1053	2.37434
2.86822	1.5303
3.72015	1.6179
1.39901	3.76141
1.40326	2.53421
2.1146	1.04641
1.88169	1.50399
2.4049	1.60838
0.981275	1.38152
2.9873	1.76777
1.7294	4.5522
0.645056	3.43641
1.42959	1.5959
3.90554	1.50991
1.6906	2.07986
0.699066	2.56216
5.32285	1.95293
1.20355	3.73946
2.64305	2.51925
1.33506	1.25366
0.915348	4.24534
5.45331	1.6909
1.49585	0.517465
2.55216	2.82852
1.67177	1.48527
4.53001	1.07245
1.782	1.76367
1.49346	2.35922
2.24016	6.60771
1.25673	1.37888
0.820153	3.5819
1.91506	2.53349
1.44261	1.20581
4.23029	1.30751
1.13622	3.32556
7.76321	1.91349
2.23352	2.75551
1.70815	2.63729
1.12777	3.20304
1.74288	4.00224
1.49053	4.90952
2.53673	0.84407
0.789526	4.8224
4.16849	2.91193
2.99468	1.36752
1.66577	0.912231
2.40435	3.15415
1.1876	1.7056
1.06813	1.78789
1.67271	1.99696
1.86568	2.31268
1.16559	2.85705
1.55476	1.02261
2.34238	8.20069
2.03006	7.60288
2.12027	3.40347
0.666843	6.14884
2.09439	2.24428
2.78431	2.82302
3.47519	2.7936
2.87383	4.95884
3.84716	1.85099
1.21902	3.16321
1.23464	2.16668
2.24065	2.00058
0.529033	2.15555
3.21054	2.3243
1.23123	3.25737
1.14941	2.07201
1.84522	2.52235
2.18611	1.81442
2.51615	4.51999
0.964491	2.38165
2.67179	3.99049
2.86565	1.54837
3.05607	2.08318
3.89497	1.49591
1.3454	2.81666
0.884821	1.88711
3.47433	2.19653
0.846974	1.72981
1.54558	6.95989
2.35443	6.01926
2.03773	2.37249
2.78561	1.31505
8.06072	1.83099
1.29132	2.62884
5.6653	2.22748
4.5348	5.45581
2.12779	1.87357
1.74196	5.31985
1.79886	4.11234
2.38044	2.09227
3.73318	2.51259
7.13794	7.83066
1.08182	1.36336
4.66408	6.94326
1.77832	2.22984
2.59165	2.62469
3.33561	2.75022
3.98165	2.40854
1.98642	2.85589
5.48206	1.00277
0.784257	1.59687
2.58702	3.48851
3.92222	3.21089
1.72122	1.80543
4.61687	1.45772
2.75706	5.23756
2.84209	3.24444
4.60235	2.27073
0.911974	2.45695
2.31112	1.76139
2.1447	1.702
1.10127	1.71617
2.78933	3.25548
2.39572	2.10078
3.31864	2.59351
2.2383	2.03114
3.71131	1.95144
2.1722	1.73922
1.22272	1.56142
1.56905	3.57028
1.71788	1.69181
3.08405	3.79303
3.53232	1.84114
4.11544	2.25427
4.0775	2.2459
1.93158	2.04886
2.1338	4.14619
2.73468	2.09481
3.62105	7.20955
4.302	1.58473
1.38899
3.12707
1.83151
1.11635
0.893364
1.69088
3.32911
5.06801
2.73125
5.41675
2.66038
3.67941
2.6584
2.69057
2.55786
2.91398
3.43805
1.93544
2.63908
2.85911
5.14825
2.05109
1.79218
5.04274
4.48408
1.92069
0.655788
3.04913
2.08797
1.60712
3.78951
4.71053
1.60988
5.08589
2.84207
1.27542
2.27747
2.14444
1.46757
0.812697
1.27553
1.71775
6.57684
3.63141
3.56312
3.95666
2.10196
1.99158
1.45318
5.66284
6.22073
1.9876
5.7956
2.4167
2.69594
2.0486
3.15925
2.37181
1.67886
1.36474
3.64676
3.71035
2.76065
3.86524
1.65942
1.82359
4.16944
2.22692
1.96528
1.04546
1.35475
1.60321
4.79408
5.4441
2.84283
2.30472
3.53404
1.59938
0.844862
2.56018
5.13649
0.797921
2.62974
1.06443
2.51907
4.29409
1.73257
1.61846
1.56839
2.36419
3.88496
5.14992
4.22806
1.61536
5.63633
2.79692
3.50412
3.20825
2.90751
2.60637
2.72462
1.72646
0.718665
4.50344
3.73235
1.5766
1.97192
1.99709
1.85318
2.53173
1.89603
1.28249
2.07426
1.14292
2.01517
1.71786
1.90271
1.13791
4.07215
4.12823
2.25534
2.91233
1.33279
4.03135
1.3448
2.47358
1.20493
3.92061
2.18889
1.53234
2.00352
1.37973
1.53443
3.42053
2.62221
6.2581
2.37577
3.2199
3.32791
5.75661
5.24204
1.14428
1.62448
3.80624
2.04905
1.58031
2.46264
4.01271
2.82924
2.87831
3.83352
1.92158
2.17043
3.70009
1.6628
1.13073
2.87084
3.79552
3.47431
2.00998
2.85317
1.37759
2.11578
3.62308
2.94981
1.6025
3.51897
2.32214
2.67499
2.11189
1.68015
3.6417
1.84407
1.31427
5.43672
3.05195
3.33161
0.821586
2.06922
0.971412
1.14709
4.01806
1.69222
3.62344
5.13883
2.92895
4.46266
6.24588
5.02203
0.825566
1.08667
1.61295
5.2977
4.47221
0.919318
0.763896
1.71629
2.12092
3.18128
1.98433
3.02348
4.44289
3.18048
6.85518
1.06541
2.2752
4.77049
1.42905
1.46602
4.26838
1.6837

## Sheet: Figure 1I
time (min)	LED (0 = OFF, 100 = ON)	Cell 1	Cell 2	Cell 3	Cell 4	Cell 5	Cell 6	Cell 7	Cell 8	Cell 9	Cell 10	Cell 11	Cell 12	Cell 13	Cell 14	Cell 15	Cell 16	Cell 17	Cell 18	Cell 19	Cell 20	Cell 21	Cell 22	Cell 23	Cell 24	Cell 25	Cell 26	Cell 27	Cell 28	Cell 29	Cell 30	Cell 31	Cell 32	Cell 33	Cell 34	Cell 35	Cell 36	Cell 37	Cell 38	Cell 39	Cell 40	Cell 41	Cell 42	Cell 43	Cell 44	Cell 45	Cell 46	Cell 47	Cell 48
0	0	1	1	1	1	1	1	1	1	1	1	1	1	1	1	1	1	1	1	1	1	1	1	1	1	1	1	1	1	1	1	1	1	1	1	1	1	1	1	1	1	1	1	1	1	1	1	1	1
2.5	0	1.03954	0.979689	1.00147	1.00435	0.914626	1.06573	0.990168	1.05428	0.996012	1.17363	1.20693	1.19509	1.02625	0.897017	1.01339	1.07049	0.988262	1.0117	1.13177	1.02498	1.06152	0.962256	1.02253	0.958932	0.776417	1.00668	0.961942	0.992482	1.25148	0.991386	1.00393	0.94825	1.03269	1.04004	0.978011	1.02689	1.01738	0.993764	0.992678	0.870522	0.940126	0.92935	1.07805	0.964673	1.03397	1.00233	0.971929	0.975275
5	100	0.44114	0.438009	0.480266	0.390872	0.426908	0.413412	0.286036	0.33593	0.444901	0.462268	0.53987	0.435333	0.393597	0.5312	0.380402	0.50912	0.49992	0.456654	0.491077	0.498326	0.42761	0.372818	0.385316	0.500706	0.673188	0.389634	0.530485	0.434885	0.716952	0.478023	0.68711	0.358629	0.45541	0.471518	0.374125	0.251247	0.283951	0.576224	0.272489	0.371686	0.315288	0.311159	0.331329	0.506661	0.484133	0.470369	0.399899	0.307258
7.5	100	0.433	0.398164	0.489331	0.34168	0.348202	0.35328	0.208547	0.412781	0.358374	0.325374	0.707441	0.549478	0.31182	0.420877	0.380291	0.405576	0.475158	0.355967	0.40109	0.512113	0.483932	0.303022	0.359479	0.368226	0.577514	0.349737	0.525387	0.513651	0.650178	0.452546	0.574441	0.343524	0.493215	0.526738	0.388793	0.216265	0.276181	0.2884	0.269938	0.386724	0.229465	0.264015	0.34632	0.424781	0.793126	0.456155	0.348876	0.283473
10	0	0.562844	0.544345	0.600151	0.443306	0.576956	0.549329	0.369883	0.69044	0.604731	0.563581	0.79097	0.635896	0.515298	0.53779	0.521418	0.532299	0.588766	0.552829	0.562686	0.639786	0.531317	0.476711	0.606025	0.506868	0.728283	0.472689	0.698998	0.534534	0.820292	0.691586	0.683054	0.452832	0.61434	0.617504	0.483283	0.396237	0.418932	0.564423	0.458361	0.491208	0.426847	0.429154	0.499467	0.665669	0.534339	0.496213	0.394915	0.42295
12.5	0	0.773174	0.842128	0.706248	0.679	0.7447	0.812348	0.583541	0.842431	0.867981	0.711038	1.10526	1.09123	0.643053	0.693545	0.710216	0.768722	0.756708	0.663554	0.706574	0.88465	0.560881	0.648649	0.826505	0.76557	0.669062	0.684023	0.803254	0.779015	0.959348	0.843659	0.802699	0.601452	1.01001	0.901385	0.659385	0.590266	0.721388	0.759246	0.651559	0.680275	0.599151	0.608264	0.741019	0.801549	0.711162	0.498935	0.635362	0.603945
15	0	0.871155	0.877582	0.797454	0.921006	0.82768	0.845301	0.584427	1.02061	1.01421	0.870704	1.2103	0.963118	0.957887	0.771465	0.810315	0.844429	0.759911	0.814432	0.86717	1.04744	0.671296	0.828314	1.00428	0.772549	0.802244	0.828958	0.868779	0.896499	1.03453	0.934914	0.84857	0.706259	0.999078	1.0429	0.776314	0.602401	0.858379	0.894314	0.784786	0.730307	0.752501	0.763283	0.94143	0.772023	0.880101	0.770398	0.717605	0.691383
17.5	0	0.906137	0.993391	0.839247	0.861151	0.916718	0.921986	0.684498	1.07367	1.01212	0.848365	1.14234	1.1696	0.833997	0.788862	0.881046	0.90352	0.859391	0.894398	0.944355	0.898679	0.738933	0.811084	1.06556	0.903727	0.823008	0.948574	1.11325	0.869166	1.02566	0.798339	0.784775	0.758981	1.03724	1.0442	0.869353	0.714644	0.917052	0.966917	0.842251	0.722843	0.797164	0.830924	0.921632	0.919692	0.82421	0.83063	0.822127	0.708487
20	0	0.962661	0.994825	0.880657	0.98864	0.973829	1.04373	0.809673	1.17167	0.949943	0.922057	1.17537	1.28374	0.966042	0.775921	1.01636	0.994384	0.963239	0.902867	0.992477	0.908167	0.806903	0.900912	1.04521	0.973969	0.939566	0.912775	1.04194	0.959534	1.00659	1.01342	0.780641	0.835638	1.01439	1.11648	0.919474	0.833045	1.01446	0.987368	0.952347	0.805894	0.833939	0.981864	0.979336	1.02822	0.926486	0.918837	0.824316	0.762534
22.5	0	0.972671	0.985356	0.878853	0.986115	0.865306	0.966375	0.797282	1.18486	0.96861	0.941773	1.15349	1.14734	0.934029	0.671521	1.04313	0.986455	0.861339	0.926546	0.967837	0.974372	0.861853	0.953937	1.05512	0.982138	0.98385	0.997143	1.01336	0.819667	1.10669	0.795435	0.732223	0.851148	1.07676	1.18618	0.963801	0.768287	1.04507	0.957785	0.957911	0.716228	0.917542	0.981723	0.929349	1.07844	0.996129	0.824884	0.814835	0.683656
25	100	0.411967	0.458168	0.48154	0.353362	0.328107	0.471695	0.242646	0.478285	0.427007	0.43054	0.621199	0.503087	0.383549	0.429191	0.434146	0.376508	0.490732	0.427602	0.493596	0.510989	0.397499	0.392707	0.400579	0.470535	0.652898	0.363168	0.48416	0.435488	0.668635	0.542493	0.378523	0.373408	0.644543	0.598897	0.432908	0.30232	0.277378	0.361781	0.29438	0.419688	0.249746	0.31608	0.28732	0.429216	0.294075	0.400005	0.217126	0.241724
27.5	100	0.351964	0.434391	0.447208	0.338448	0.334673	0.473544	0.26274	0.471913	0.393222	0.326044	0.485944	0.380092	0.361147	0.360627	0.401855	0.357818	0.436087	0.423221	0.365811	0.492526	0.424063	0.351056	0.447967	0.399407	0.678923	0.347	0.457974	0.423887	0.583353	0.41882	0.317613	0.313113	0.563188	0.472121	0.320076	0.287887	0.372458	0.302655	0.259041	0.377397	0.274753	0.34071	0.295979	0.408802	0.338819	0.421137	0.375078	0.228878
30	100	0.34911	0.416686	0.436634	0.328046	0.404641	0.478774	0.235728	0.330964	0.355918	0.322082	0.404273	0.383895	0.32572	0.463951	0.309376	0.36412	0.416847	0.409205	0.35331	0.431231	0.388283	0.336026	0.399175	0.319058	0.681771	0.378619	0.404321	0.41408	0.614752	0.422012	0.363315	0.307214	0.455053	0.338202	0.285404	0.266823	0.236004	0.344938	0.238737	0.377672	0.237293	0.308042	0.299173	0.393084	0.364501	0.33952	0.311207	0.206346
32.5	100	0.370338	0.405365	0.44125	0.36381	0.313654	0.465717	0.31569	0.360644	0.479748	0.353339	0.433436	0.402582	0.320103	0.392809	0.359216	0.389412	0.420302	0.391184	0.377649	0.471574	0.414623	0.378575	0.399175	0.542369	0.361973	0.341387	0.484319	0.395177	0.665348	0.487329	0.249186	0.315648	0.432348	0.461862	0.291232	0.279737	0.339744	0.368821	0.273549	0.339856	0.233198	0.341522	0.322906	0.43395	0.460342	0.415378	0.326025	0.182742
35	0	0.559129	0.585424	0.543255	0.549819	0.514858	0.660195	0.391595	0.591391	0.56952	0.54835	0.814339	0.652541	0.471279	0.61793	0.449647	0.538505	0.537394	0.515016	0.522041	0.525907	0.609584	0.555669	0.630524	0.65822	0.682035	0.491962	0.644341	0.566368	0.77981	0.664648	0.39531	0.410449	0.566253	0.672967	0.488195	0.455425	0.45777	0.507724	0.420767	0.424495	0.462011	0.520971	0.468336	0.59582	0.472679	0.394637	0.400017	0.269816
37.5	0	0.689111	0.708896	0.604552	0.613846	0.612416	0.775583	0.538941	0.773492	0.718963	0.650242	0.964506	0.735157	0.637977	0.608045	0.658398	0.793167	0.626983	0.565026	0.732576	0.564433	0.65624	0.68741	0.737745	0.778765	0.595167	0.755889	0.685396	0.800594	0.871847	0.67878	0.514577	0.614792	0.617271	0.768466	0.622023	0.67841	0.509028	0.634679	0.621864	0.518737	0.595808	0.698876	0.562719	0.86077	0.605464	0.630565	0.623457	0.471749
40	0	0.84793	0.850456	0.74417	0.847481	0.799583	0.822923	0.715755	1.02128	0.909485	0.819279	1.08727	0.90689	0.819994	0.71171	0.764916	0.96123	0.749307	0.672017	0.844025	0.745648	0.715884	0.869134	0.863819	0.883373	0.804617	0.895816	0.837654	0.824184	1.09505	0.776669	0.548916	0.732605	0.854148	0.989651	0.748038	0.624202	0.57505	0.826257	0.730494	0.609087	0.703064	0.831796	0.758808	0.897145	0.756422	0.774859	0.774438	0.706634
42.5	0	0.898525	0.905444	0.765555	0.943673	0.92301	0.986993	0.882034	0.981782	0.999257	1.03701	1.06886	0.992393	0.908844	0.899237	0.791523	1.12792	0.782102	0.814405	0.931252	0.777355	0.800109	0.920911	0.975218	0.966215	1.07836	1.07948	0.726623	0.884248	1.0875	0.820912	0.617554	0.814502	0.886002	1.02117	0.794732	0.797341	0.674293	0.852662	0.844351	0.684619	0.777009	0.952963	0.782381	0.976424	0.787007	0.767172	0.835329	0.706399
45	0	0.949891	0.935376	0.818025	0.940396	0.910785	0.948164	0.925389	1.04398	0.872227	1.09994	1.28606	0.858246	0.969211	0.933655	0.796504	1.16779	0.791501	0.827463	0.908009	0.867416	0.875591	0.905903	0.955038	0.990945	0.968227	0.898067	0.921217	0.882995	1.2416	0.927588	0.831354	0.85728	1.0971	1.09188	0.91407	0.778709	0.699084	0.946466	0.881232	0.621468	0.860327	1.05839	0.863028	0.977603	0.689418	0.802908	0.806584	0.73128
47.5	0	0.95316	0.935487	0.817434	1.03772	0.97669	0.936626	1.01254	1.04477	0.868921	1.03998	1.08135	0.907994	0.944567	0.866577	0.88414	1.17691	0.774451	0.842312	0.948052	0.805269	0.948082	0.850076	0.99319	1.02006	0.982967	0.889092	0.820223	0.840163	1.17829	1.02748	0.689237	0.851512	1.09951	1.04969	0.822795	0.803436	0.819043	0.963001	0.88098	0.655899	0.822401	0.997272	0.956746	1.11521	0.750629	0.771368	1.05983	0.69841
50	100	0.414739	0.445882	0.45402	0.422787	0.355891	0.501798	0.493591	0.462277	0.414467	0.50284	0.521145	0.455006	0.322061	0.536903	0.355711	0.423726	0.440696	0.433023	0.39013	0.426562	0.471844	0.327411	0.42065	0.35024	0.515181	0.471127	0.358538	0.47235	0.712126	0.51717	0.28302	0.335253	0.539859	0.489266	0.378257	0.294071	0.294084	0.31101	0.269923	0.401255	0.296936	0.469581	0.40162	0.65433	0.308343	0.367558	0.416688	0.223395
52.5	100	0.399133	0.421354	0.373176	0.339478	0.327121	0.304116	0.272026	0.367084	0.370293	0.51675	0.481788	0.32208	0.403646	0.563536	0.353088	0.425383	0.414166	0.352253	0.333444	0.352061	0.550101	0.321949	0.420128	0.406801	0.688257	0.274987	0.452481	0.366776	0.727345	0.404938	0.279638	0.262266	0.453833	0.427404	0.386358	0.259802	0.329898	0.377578	0.239234	0.457846	0.25058	0.382681	0.338256	0.658727	0.305446	0.38966	0.325284	0.192874
55	100	0.419254	0.391918	0.361151	0.333641	0.343723	0.319263	0.271261	0.383646	0.365729	0.480971	0.58964	0.367367	0.282151	0.435969	0.327628	0.379676	0.413694	0.421354	0.35737	0.46864	0.450381	0.299202	0.347316	0.467337	0.31405	0.298697	0.372522	0.485668	0.642743	0.506326	0.257537	0.274471	0.360486	0.521506	0.38954	0.284227	0.232521	0.343825	0.221914	0.449257	0.238208	0.387179	0.255282	0.585866	0.361337	0.255182	0.437501	0.164072
57.5	100	0.413287	0.411253	0.357443	0.321287	0.355161	0.33075	0.329715	0.330227	0.416089	0.467893	0.4251	0.506867	0.432683	0.491797	0.273004	0.399662	0.334348	0.422687	0.37313	0.413929	0.470666	0.299147	0.417822	0.5684	0.353931	0.272782	0.433227	0.570498	0.710707	0.533418	0.275041	0.268237	0.517021	0.423083	0.380242	0.251464	0.245333	0.365241	0.236979	0.38797	0.248963	0.355862	0.264772	0.657773	0.333167	0.268111	0.36974	0.203158
60	100	0.393604	0.405516	0.341088	0.321367	0.347986	0.316502	0.299618	0.281525	0.347456	0.571467	0.484208	0.44416	0.338023	0.448295	0.296064	0.40399	0.357804	0.418202	0.327084	0.409766	0.439794	0.265355	0.338613	0.473845	0.449065	0.245297	0.406037	0.524897	0.82359	0.536321	0.275041	0.266564	0.49506	0.390946	0.345315	0.270542	0.245611	0.350932	0.228678	0.333407	0.225288	0.299299	0.21915	0.513322	0.400097	0.247496	0.35509	0.176033
62.5	100	0.398078	0.39506	0.379513	0.355019	0.378647	0.290894	0.274891	0.365553	0.391538	0.403969	0.474944	0.393192	0.257069	0.302836	0.293075	0.405099	0.348998	0.38563	0.333429	0.41414	0.562253	0.3008	0.400383	0.35456	0.591449	0.265966	0.423733	0.410429	0.741086	0.475735	0.263889	0.343322	0.428495	0.331303	0.372496	0.257342	0.266651	0.334209	0.248967	0.558372	0.275378	0.351449	0.265908	0.570747	0.350524	0.294018	0.321647	0.172559
65	0	0.563098	0.576938	0.511507	0.652725	0.587095	0.443934	0.370055	0.502885	0.550626	0.558733	0.694412	0.565794	0.443324	0.602223	0.469739	0.575222	0.49031	0.513523	0.497559	0.587233	0.529881	0.533502	0.611225	0.656628	0.485294	0.423716	0.472341	0.79402	0.803833	0.63596	0.358676	0.482909	0.605071	0.565158	0.47614	0.373728	0.391882	0.628309	0.386889	0.770052	0.387852	0.512087	0.440668	0.704925	0.585394	0.363941	0.499587	0.232794
67.5	0	0.710164	0.710433	0.678385	0.781413	0.74886	0.641337	0.497001	0.666032	0.699856	0.727896	0.835973	0.675455	0.620406	0.608181	0.613106	0.811212	0.661997	0.603395	0.64973	0.79244	0.592932	0.750955	0.802409	0.839703	0.662707	0.594657	0.591969	0.648785	0.949075	0.719062	0.548587	0.549134	0.70965	0.585522	0.558286	0.608551	0.616136	0.672938	0.595665	0.844746	0.631333	0.661343	0.584602	0.763566	0.751811	0.64769	0.882192	0.333525
70	0	0.847765	0.855498	0.73173	0.96394	0.954048	0.764045	0.559802	0.880886	0.979528	0.796343	1.07155	0.815424	0.807111	0.743551	0.693125	0.98969	0.814958	0.759459	0.800401	0.823393	0.739287	0.849168	0.958987	0.970245	0.771829	0.845686	0.684736	0.756849	1.03379	0.766671	0.600759	0.730466	0.888145	0.842152	0.652242	0.679192	0.707351	0.743516	0.759229	0.969913	0.805852	0.808038	0.725114	1.05076	0.884455	0.784234	1.13899	0.423811
72.5	0	0.881116	0.948113	0.815383	1.12027	1.05723	0.832827	0.664115	0.763494	0.981257	0.988442	1.21768	0.936495	0.894841	1.00837	0.810769	1.05485	0.843696	0.794196	0.885669	0.853969	0.766783	0.893808	0.92449	1.08385	0.891959	0.904259	0.72385	0.859406	1.20498	1.03959	0.739704	0.839541	1.1094	0.97325	0.799253	0.739287	0.661519	0.83028	0.813817	1.00649	0.896927	0.771745	0.955562	0.940948	0.942943	0.705465	1.13276	0.371856
75	0	0.91118	0.97026	0.822275	1.02259	1.00053	0.933359	0.644637	0.862362	0.87852	0.995315	1.07439	0.798662	0.84277	0.762041	0.970591	1.16583	0.892838	0.798813	0.873209	0.874785	0.709722	0.884339	0.851972	0.992606	0.777023	0.892087	0.726518	0.808235	1.04719	0.994655	0.667769	0.783016	0.934089	0.840741	0.688551	0.715936	0.712528	0.84943	0.881789	1.04596	0.844326	0.795922	0.827879	1.13326	1.04971	0.695636	1.05133	0.380209
77.5	0	0.92634	0.992918	0.786999	1.03034	0.933696	1.0085	0.667066	0.783797	1.02781	0.982472	1.033	0.833102	0.934609	0.825517	0.993432	1.10936	0.839449	0.86538	0.835548	0.878647	0.755586	0.950237	0.809306	1.00562	0.829758	0.908806	0.785545	0.846783	1.0854	0.969562	0.687153	0.985261	0.943715	0.936189	0.795122	0.75517	0.712279	0.917447	0.834136	1.12229	0.950431	0.796541	0.92459	1.14771	0.93481	0.844391	1.23226	0.632272
80	100	0.44393	0.448314	0.408699	0.44019	0.381805	0.277609	0.246072	0.371322	0.449208	0.52328	0.424025	0.490785	0.312889	0.511106	0.448286	0.411685	0.39564	0.431447	0.389273	0.474885	0.546051	0.396385	0.293608	0.436626	0.422157	0.353678	0.492598	0.418132	0.589369	0.553723	0.300608	0.300675	0.398738	0.495204	0.360407	0.249449	0.336864	0.282433	0.291799	0.654598	0.313359	0.383583	0.289641	0.626581	0.405641	0.381456	0.47773	0.217156
82.5	100	0.383007	0.449046	0.360644	0.400612	0.368058	0.245187	0.210232	0.292815	0.478323	0.38125	0.446856	0.457565	0.334454	0.473973	0.355274	0.349426	0.334237	0.463596	0.366148	0.432701	0.516775	0.305595	0.33696	0.411426	0.376857	0.297935	0.309546	0.425604	0.722579	0.484887	0.277343	0.259427	0.480435	0.408297	0.336585	0.249509	0.332539	0.296929	0.253009	0.588448	0.240581	0.281894	0.250918	0.791501	0.441944	0.330788	0.302787	0.154908
85	100	0.347977	0.420634	0.401547	0.409941	0.384409	0.279243	0.176914	0.310842	0.377269	0.476268	0.364672	0.371053	0.273997	0.318696	0.341682	0.371467	0.377405	0.496786	0.311747	0.382395	0.391091	0.315808	0.300657	0.414264	0.30701	0.344905	0.288193	0.373351	0.72104	0.444835	0.288873	0.248125	0.450991	0.321595	0.315309	0.241938	0.361589	0.31864	0.250272	0.621302	0.252279	0.331176	0.300191	0.789406	0.551396	0.378092	0.425192	0.201098
87.5	100	0.377595	0.42498	0.398209	0.419967	0.347889	0.350722	0.215669	0.290787	0.408067	0.426091	0.438276	0.357295	0.2901	0.37519	0.33315	0.344683	0.370125	0.423894	0.296221	0.423862	0.443459	0.324751	0.339059	0.380244	0.338387	0.298302	0.317377	0.310873	0.7944	0.536629	0.261047	0.228053	0.605725	0.408759	0.299572	0.236506	0.273962	0.332989	0.2084	0.603718	0.290337	0.524626	0.254222	0.766166	0.286008	0.361421	0.362213	0.217571
90	100	0.349533	0.429309	0.378865	0.416655	0.353565	0.261563	0.203161	0.233071	0.380362	0.388015	0.485675	0.343773	0.277114	0.241596	0.391386	0.36271	0.329959	0.410725	0.316306	0.416523	0.326036	0.317724	0.287842	0.473665	0.628021	0.330877	0.406368	0.477687	0.634738	0.448046	0.237655	0.216284	0.326936	0.414632	0.307673	0.259337	0.278296	0.278973	0.244176	0.611975	0.31286	0.305707	0.267876	0.605512	0.256947	0.218224	0.417092	0.173863
92.5	100	0.361955	0.451637	0.378666	0.450056	0.364844	0.310195	0.249106	0.329184	0.397574	0.415925	0.363327	0.478929	0.291659	0.372083	0.377555	0.353474	0.377857	0.4605	0.329185	0.385638	0.264742	0.331089	0.253639	0.428457	0.337847	0.321801	0.353388	0.441676	0.769587	0.524265	0.289877	0.269362	0.423645	0.411413	0.344534	0.246741	0.310618	0.255652	0.254079	0.582351	0.284515	0.42561	0.283074	0.768337	0.351864	0.367621	0.309422	0.19415
95	100	0.37425	0.438017	0.331268	0.378277	0.337511	0.274569	0.228723	0.385981	0.387186	0.371156	0.387504	0.45557	0.323968	0.340037	0.371645	0.377818	0.3616	0.427386	0.306386	0.361549	0.23461	0.290675	0.327006	0.439049	0.369553	0.30443	0.259775	0.4788	0.651997	0.508095	0.273412	0.188803	0.466747	0.358066	0.311067	0.242225	0.227392	0.360815	0.232173	0.671169	0.273421	0.392745	0.23962	0.685184	0.341641	0.283358	0.410053	0.186999
97.5	100	0.356273	0.472099	0.326938	0.378518	0.373028	0.238437	0.22349	0.410389	0.361058	0.289071	0.333627	0.424604	0.247163	0.317467	0.306758	0.363904	0.324527	0.398688	0.309503	0.435364	0.29331	0.307379	0.300864	0.502423	0.453521	0.263155	0.306549	0.411945	0.727745	0.536168	0.270781	0.221484	0.471508	0.415645	0.332064	0.271889	0.223134	0.295776	0.194795	0.68581	0.176996	0.33354	0.253516	0.617656	0.315144	0.327171	0.440498	0.191123
100	100	0.389729	0.450965	0.339091	0.459008	0.379673	0.278787	0.19389	0.336542	0.439973	0.347026	0.318862	0.616223	0.377932	0.552627	0.398491	0.330951	0.309003	0.386914	0.303964	0.392019	0.367902	0.294375	0.350743	0.521655	0.627137	0.363563	0.344672	0.469689	0.594995	0.541436	0.22663	0.24702	0.402934	0.438125	0.363343	0.285673	0.229469	0.267641	0.183792	0.655844	0.195973	0.286447	0.300032	0.654741	0.342757	0.372144	0.412074	0.196868
102.5	100	0.380972	0.44494	0.352795	0.481057	0.36041	0.342173	0.212804	0.320228	0.34688	0.335088	0.419062	0.48609	0.333681	0.433596	0.4081	0.357504	0.366801	0.396682	0.294166	0.384582	0.355643	0.284337	0.287363	0.318338	0.564607	0.324263	0.269983	0.512352	0.603849	0.431549	0.234651	0.229655	0.303294	0.507925	0.305731	0.216656	0.243285	0.332278	0.194283	0.721266	0.152566	0.26882	0.342704	0.694297	0.301692	0.25435	0.321731	0.253735
105	100	0.387788	0.455041	0.340899	0.359208	0.374983	0.2981	0.191044	0.339795	0.349882	0.368135	0.281656	0.36131	0.347092	0.416182	0.420487	0.392777	0.3373	0.409018	0.310864	0.368676	0.335401	0.25246	0.311536	0.382252	0.46772	0.222698	0.328641	0.540675	0.553823	0.454603	0.258415	0.201444	0.345444	0.349205	0.348708	0.214329	0.194219	0.293724	0.16961	0.7354	0.198352	0.338713	0.25914	0.85018	0.276418	0.282778	0.369487	0.20149
107.5	100	0.38355	0.458168	0.34806	0.377032	0.355081	0.27215	0.186372	0.306737	0.291895	0.369583	0.498704	0.405259	0.270969	0.323972	0.287598	0.380904	0.414006	0.46159	0.303183	0.420144	0.408504	0.303865	0.296023	0.434563	0.536947	0.253252	0.328522	0.457701	0.687712	0.463602	0.291421	0.216081	0.409719	0.401013	0.306893	0.200327	0.260595	0.403755	0.216641	0.640188	0.215915	0.316276	0.235172	0.671563	0.278907	0.27993	0.375482	0.217101
110	0	0.582224	0.591531	0.426381	0.573319	0.56199	0.395086	0.323274	0.346789	0.598271	0.478999	0.566002	0.648292	0.40067	0.549383	0.376495	0.567061	0.509579	0.500972	0.495938	0.486552	0.429228	0.501286	0.444942	0.689998	0.460073	0.433527	0.472896	0.613114	0.693279	0.638171	0.48981	0.331522	0.596233	0.566863	0.448747	0.319867	0.400255	0.451844	0.330563	0.808099	0.305477	0.420663	0.366713	0.719239	0.451351	0.452992	0.450366	0.256763
112.5	0	0.691681	0.762952	0.538475	0.732964	0.792932	0.602786	0.460718	0.469454	0.661187	0.565715	0.596094	0.626059	0.585417	0.598621	0.457247	0.805656	0.59461	0.636397	0.630772	0.664698	0.607109	0.546911	0.550467	0.805322	0.647282	0.565922	0.509237	0.783656	0.921423	0.588659	0.590941	0.344224	0.684446	0.860605	0.50322	0.445711	0.517113	0.628524	0.445801	0.912021	0.481662	0.578409	0.467234	0.978089	0.488254	0.498671	0.555292	0.409974
115	0	0.784553	0.922801	0.591323	0.882583	0.870691	0.689007	0.660963	0.488657	0.754644	0.73978	0.923414	0.803029	0.714435	0.680262	0.692993	0.937118	0.866761	0.708087	0.788002	0.733807	0.784743	0.7073	0.685288	1.06657	0.713478	0.644328	0.522944	0.832042	1.01346	0.699758	0.735444	0.480973	0.850071	0.914465	0.56783	0.645746	0.609352	0.722368	0.674725	1.04761	0.644385	0.717713	0.614396	1.24674	0.527871	0.746368	0.814515	0.437284
117.5	0	0.896176	1.02511	0.677207	0.880595	0.920172	0.818364	0.613689	0.653153	0.777208	0.712991	0.96101	1.08698	0.920992	0.826883	0.780331	0.997966	0.844288	0.746026	0.849309	0.893459	0.585259	0.771852	0.737582	0.967932	0.766015	0.623144	0.717644	0.754745	1.04707	0.731272	0.778845	0.527928	0.889856	1.09264	0.76168	0.645746	0.699936	0.76044	0.645387	1.03138	0.766572	0.774698	0.59818	1.05217	0.641293	0.82249	0.856462	0.465537
120	0	0.927156	1.07818	0.641151	0.94856	0.982646	0.819149	0.720526	0.548946	0.834711	0.735095	0.719664	0.949924	0.906061	0.741383	0.844695	1.061	0.853265	0.770698	0.900909	0.751757	0.587285	0.749718	0.757642	1.10379	0.741665	0.594428	0.72529	0.803471	1.16341	0.800088	0.845145	0.556869	0.867048	1.1571	0.707741	0.723333	0.7679	0.814081	0.744128	1.04743	0.845867	0.791817	0.624829	1.0818	0.707366	0.80161	0.894266	0.375588
122.5	0	0.954634	1.12591	0.653696	1.06101	0.973909	0.869972	0.732012	0.674863	0.86971	0.798784	0.852767	0.829628	0.910647	1.04529	0.925451	1.10105	0.90766	0.799132	0.959176	0.88738	0.66283	0.876983	0.745077	1.04296	0.758975	0.616025	0.665152	0.860566	1.14791	0.889671	0.7862	0.632228	0.894141	1.08329	0.705866	0.731543	0.758714	0.850436	0.708106	1.05077	0.829477	0.798957	0.543198	1.01867	0.607287	0.917224	0.983565	0.364594
125	100	0.478542	0.594003	0.332	0.392323	0.442324	0.31768	0.267937	0.298642	0.363363	0.311573	0.34558	0.42235	0.401262	0.489355	0.427176	0.458436	0.408513	0.469573	0.367229	0.498092	0.241403	0.383129	0.278823	0.459001	0.592253	0.239702	0.360598	0.357805	0.664268	0.552492	0.507559	0.31728	0.441841	0.465183	0.293633	0.260728	0.548354	0.350007	0.2325	0.763547	0.273448	0.41982	0.248119	0.646864	0.263448	0.280384	0.39419	0.179033
127.5	100	0.392063	0.556971	0.321365	0.434846	0.336844	0.282168	0.201864	0.227426	0.36855	0.314377	0.26716	0.433549	0.326892	0.311714	0.369328	0.395248	0.364391	0.402881	0.314583	0.465774	0.368438	0.359704	0.283893	0.534906	0.512136	0.205372	0.341728	0.456541	0.665228	0.552876	0.504555	0.219518	0.432393	0.320544	0.265468	0.21375	0.452039	0.248317	0.203724	0.821219	0.21973	0.365169	0.225841	0.37819	0.245725	0.309076	0.369487	0.146659
130	100	0.368161	0.521495	0.322665	0.466554	0.320693	0.286892	0.177494	0.26037	0.369444	0.285833	0.305295	0.393286	0.243594	0.299848	0.335575	0.386859	0.336737	0.420604	0.252919	0.4011	0.220679	0.295863	0.298927	0.327518	0.51261	0.186072	0.23969	0.406005	0.569843	0.360368	0.519342	0.200835	0.465914	0.347807	0.260657	0.250202	0.181445	0.340097	0.220513	0.810701	0.22594	0.270086	0.255005	0.635525	0.321537	0.324714	0.336701	0.133735
132.5	100	0.379405	0.626774	0.335705	0.503312	0.391511	0.321847	0.175945	0.31532	0.358844	0.285833	0.410873	0.565911	0.346267	0.381763	0.383939	0.349694	0.326726	0.386241	0.285464	0.385231	0.262299	0.324664	0.280466	0.377101	0.562102	0.246316	0.283466	0.349637	0.544969	0.391421	0.307296	0.276833	0.439267	0.417556	0.287771	0.2316	0.187397	0.340727	0.278802	0.51275	0.226253	0.28631	0.286891	0.45223	0.319564	0.31612	0.274682	0.198145
135	100	0.373959	0.504881	0.337711	0.353989	0.401347	0.347568	0.189049	0.279869	0.299401	0.338814	0.270363	0.451438	0.265507	0.299524	0.291041	0.364187	0.317277	0.472621	0.323065	0.443826	0.309802	0.254573	0.266324	0.395323	0.460548	0.318531	0.299721	0.497146	0.58852	0.338313	0.297976	0.223147	0.489719	0.359066	0.318524	0.222336	0.238894	0.286201	0.213145	0.478882	0.270472	0.344784	0.322469	0.68612	0.451867	0.294346	0.491572	0.158409
137.5	100	0.401684	0.498745	0.343682	0.435132	0.394822	0.32709	0.252975	0.302565	0.392903	0.299472	0.308644	0.439582	0.329868	0.367063	0.312626	0.35087	0.391393	0.417994	0.297241	0.423319	0.350339	0.327324	0.289136	0.425743	0.468458	0.232932	0.3693	0.440639	0.731033	0.343736	0.307338	0.237217	0.585461	0.375814	0.315622	0.240547	0.252682	0.382084	0.186077	0.438288	0.193863	0.369496	0.351363	0.486023	0.254125	0.238965	0.337105	0.191174
140	100	0.383883	0.463853	0.316906	0.360909	0.393796	0.299443	0.225093	0.310842	0.259368	0.358078	0.436516	0.413194	0.336013	0.394772	0.310592	0.341963	0.313502	0.360583	0.253862	0.346872	0.323678	0.262115	0.266247	0.409169	0.45298	0.199732	0.302442	0.397807	0.525553	0.335871	0.274002	0.210709	0.464947	0.373044	0.293676	0.186369	0.262537	0.335819	0.210795	0.54136	0.257135	0.354848	0.411068	0.421993	0.182583	0.284391	0.365362	0.18987
142.5	100	0.387694	0.51866	0.325699	0.393155	0.380403	0.26478	0.238624	0.333174	0.334339	0.21433	0.382248	0.396432	0.215343	0.31943	0.35075	0.391121	0.362162	0.419514	0.279084	0.422602	0.372306	0.240715	0.305618	0.440766	0.290583	0.186117	0.383615	0.418689	0.546109	0.450104	0.26857	0.261495	0.402324	0.319633	0.281086	0.208363	0.312771	0.311077	0.229888	0.479896	0.271672	0.324823	0.304839	0.378901	0.221642	0.255963	0.404782	0.147286
145	100	0.368093	0.448263	0.318145	0.430244	0.39342	0.310258	0.269827	0.312803	0.353704	0.334075	0.384008	0.439347	0.319034	0.356495	0.386949	0.369396	0.381773	0.420125	0.267842	0.383971	0.351947	0.300056	0.285024	0.482305	0.386785	0.25903	0.329579	0.356428	0.655294	0.500461	0.264226	0.254896	0.44315	0.389587	0.340937	0.20764	0.480141	0.444401	0.223656	0.532022	0.276238	0.373797	0.248355	0.510965	0.215807	0.266876	0.304572	0.137938
147.5	100	0.38683	0.453345	0.289973	0.400236	0.350431	0.264324	0.199614	0.297906	0.263674	0.21064	0.34558	0.363564	0.33162	0.385024	0.292663	0.383292	0.325652	0.369372	0.238658	0.368442	0.295035	0.266308	0.235504	0.333015	0.523975	0.224278	0.283307	0.411249	0.592097	0.310856	0.241206	0.250355	0.397518	0.309887	0.312195	0.189988	0.240262	0.299946	0.229904	0.44982	0.27256	0.445909	0.320072	0.6263	0.243344	0.25551	0.342039	0.169896
150	100	0.36782	0.470388	0.305375	0.357096	0.39831	0.31825	0.201848	0.315626	0.322071	0.267528	0.146548	0.362672	0.279897	0.264627	0.355447	0.365695	0.395238	0.367393	0.290723	0.394447	0.510721	0.238492	0.255858	0.396334	0.364346	0.189434	0.334346	0.390413	0.600951	0.43201	0.246014	0.23669	0.426129	0.360426	0.331105	0.211502	0.255284	0.286456	0.266754	0.451628	0.263478	0.288529	0.289135	0.830421	0.201688	0.222294	0.359535	0.194385
152.5	100	0.367289	0.477403	0.331798	0.342879	0.397837	0.24344	0.204337	0.343354	0.310835	0.161855	0.326929	0.297711	0.279214	0.284278	0.370322	0.355631	0.343596	0.336876	0.260039	0.369905	0.520065	0.273664	0.291388	0.3506	0.402341	0.195653	0.254625	0.415456	0.598743	0.374942	0.299148	0.241485	0.392787	0.361182	0.284165	0.231283	0.314838	0.302481	0.216003	0.463447	0.297254	0.330334	0.30964	0.875365	0.250595	0.33545	0.194544	0.221464
155	100	0.383419	0.454894	0.309388	0.382457	0.436984	0.277267	0.223525	0.250916	0.38294	0.252623	0.308253	0.400892	0.296438	0.421064	0.358589	0.342593	0.38835	0.39957	0.287663	0.401711	0.5131	0.330531	0.320968	0.279527	0.414444	0.210315	0.307605	0.463765	0.611005	0.445451	0.257664	0.251956	0.441618	0.384971	0.328594	0.225376	0.274813	0.333955	0.226981	0.45649	0.26003	0.34006	0.230254	0.843331	0.246916	0.220996	0.343016	0.210419
157.5	100	0.371853	0.456494	0.31871	0.355063	0.39746	0.258131	0.203585	0.305933	0.265236	0.265972	0.413415	0.390609	0.359395	0.33034	0.322325	0.31057	0.354571	0.27026	0.267399	0.368714	0.238124	0.296673	0.235341	0.36752	0.323305	0.22539	0.221163	0.4207	0.660291	0.367309	0.185272	0.248327	0.377596	0.386471	0.29169	0.210809	0.271464	0.275835	0.191923	0.446259	0.263971	0.359346	0.202032	0.917596	0.255498	0.260739	0.321731	0.190939
160	100	0.353872	0.441266	0.29415	0.364427	0.357293	0.274455	0.214732	0.306431	0.255592	0.316656	0.389655	0.381336	0.240425	0.328445	0.325203	0.33228	0.419267	0.271725	0.294523	0.331312	0.15062	0.250654	0.250854	0.410941	0.23703	0.19456	0.278976	0.367504	0.701963	0.38746	0.246091	0.220278	0.527436	0.318082	0.316471	0.218206	0.275129	0.283143	0.210534	0.38808	0.1451	0.339611	0.233718	1.16387	0.234687	0.280964	0.244405	0.197025
162.5	100	0.359097	0.416546	0.312537	0.386271	0.36053	0.3375	0.210761	0.294164	0.287285	0.229904	0.335509	0.291677	0.251787	0.40744	0.204244	0.329575	0.370888	0.289962	0.265221	0.35817	0.286581	0.225258	0.259274	0.382543	0.264954	0.160855	0.323306	0.317756	0.626394	0.40738	0.24075	0.188205	0.383548	0.304399	0.319686	0.253069	0.347695	0.378021	0.236899	0.455299	0.20681	0.356619	0.196442	1.07632	0.274528	0.339772	0.430934	0.190105
165	100	0.35722	0.422652	0.269001	0.301726	0.37928	0.313298	0.247997	0.307282	0.273531	0.3486	0.361836	0.368353	0.297662	0.336162	0.237869	0.329694	0.341718	0.270955	0.250659	0.382531	0.279798	0.25095	0.315409	0.262136	0.5235	0.182709	0.263658	0.371293	0.540942	0.368078	0.26577	0.236254	0.331042	0.326725	0.312339	0.223856	0.206744	0.301837	0.225956	0.423305	0.15643	0.276161	0.167473	0.837512	0.223057	0.288915	0.49174	0.140001
167.5	100	0.394865	0.441661	0.279409	0.332522	0.400578	0.312221	0.301221	0.327098	0.322223	0.305206	0.325853	0.326447	0.2821	0.288409	0.255577	0.347571	0.401123	0.280167	0.281603	0.389289	0.253962	0.259816	0.311743	0.422434	0.357991	0.22312	0.299286	0.409795	0.590109	0.444374	0.250442	0.215646	0.395108	0.309733	0.331071	0.228312	0.241075	0.298149	0.236809	0.422621	0.16844	0.316866	0.228758	1.14621	0.303257	0.374148	0.41758	0.17261
170	100	0.40186	0.424847	0.286952	0.336326	0.382871	0.289488	0.253281	0.359113	0.276473	0.287117	0.304219	0.34936	0.273507	0.276749	0.237585	0.302809	0.385318	0.302083	0.282221	0.355198	0.256105	0.275525	0.22431	0.364501	0.228382	0.155912	0.215894	0.347224	0.513741	0.330757	0.383029	0.206705	0.370856	0.268697	0.309294	0.225143	0.2536	0.295776	0.239465	0.429809	0.211765	0.296118	0.226312	0.807986	0.258695	0.305586	0.414094	0.156658
172.5	100	0.38502	0.418479	0.281877	0.386396	0.41657	0.306484	0.285421	0.337642	0.271226	0.282215	0.499658	0.382111	0.308689	0.451215	0.230117	0.301865	0.314375	0.283422	0.264619	0.411779	0.239024	0.312754	0.284948	0.336033	0.34987	0.179274	0.277919	0.416369	0.52913	0.346485	0.283147	0.254764	0.399572	0.344024	0.352034	0.250331	0.288142	0.353319	0.208651	0.456666	0.190574	0.318696	0.182075	0.675342	0.273779	0.271727	0.301086	0.116475
175	100	0.394936	0.495241	0.267384	0.347561	0.404248	0.289488	0.25548	0.194674	0.330412	0.28813	0.354576	0.437798	0.264477	0.365032	0.238063	0.328649	0.351699	0.268282	0.239	0.340008	0.280151	0.233413	0.245415	0.509415	0.239272	0.157401	0.23009	0.407165	0.51493	0.389902	0.310552	0.192604	0.343778	0.312747	0.321671	0.232773	0.293739	0.270967	0.20744	0.365346	0.199893	0.319286	0.246547	0.756474	0.250961	0.250658	0.279229	0.170209
177.5	100	0.384474	0.483672	0.272459	0.40704	0.362559	0.287285	0.268243	0.264168	0.343483	0.236271	0.245649	0.34713	0.295755	0.242074	0.207188	0.2846	0.323854	0.267136	0.273881	0.401341	0.284384	0.237879	0.25662	0.336269	0.203979	0.178722	0.242965	0.37267	0.498861	0.330161	0.267903	0.17977	0.349372	0.252347	0.307809	0.265838	0.240683	0.397573	0.215541	0.375192	0.223359	0.359402	0.241864	0.779058	0.327073	0.45337	0.316545	0.163159
180	100	0.347011	0.436793	0.271939	0.319872	0.349604	0.282333	0.25265	0.267297	0.257533	0.245695	0.433289	0.327339	0.21475	0.320182	0.202103	0.301846	0.304987	0.276585	0.217859	0.368985	0.211281	0.249319	0.269468	0.312426	0.251915	0.163758	0.316651	0.318097	0.456	0.238598	0.288165	0.206644	0.453223	0.213221	0.340403	0.249969	0.210609	0.295025	0.200365	0.431441	0.18979	0.36705	0.230607	0.684567	0.265571	0.27334	0.272594	0.157469
182.5	100	0.339968	0.450521	0.253092	0.417398	0.379633	0.33907	0.288796	0.398984	0.374903	0.285345	0.496822	0.411292	0.257997	0.347344	0.24603	0.338929	0.361098	0.284707	0.251118	0.435092	0.252955	0.264173	0.27878	0.460954	0.297953	0.22764	0.265718	0.437282	0.533277	0.410571	0.343222	0.20194	0.423421	0.329392	0.33376	0.209477	0.238616	0.339869	0.19251	0.347772	0.218842	0.372335	0.223444	0.705785	0.271923	0.300609	0.320923	0.172665
185	0	0.497608	0.609095	0.31636	0.478362	0.50713	0.435942	0.376342	0.438424	0.47344	0.324253	0.603476	0.426153	0.375987	0.567873	0.273656	0.484007	0.447022	0.393481	0.411511	0.513855	0.347725	0.362057	0.375394	0.536152	0.354339	0.28388	0.373526	0.464708	0.552404	0.446047	0.437335	0.301141	0.528224	0.410759	0.481586	0.361186	0.282334	0.440821	0.347989	0.486235	0.303465	0.453639	0.416458	1.07183	0.319864	0.459456	0.386007	0.2706
187.5	0	0.617049	0.736118	0.417588	0.775236	0.685086	0.56383	0.525734	0.645671	0.574721	0.527748	0.749609	0.666862	0.499981	0.775391	0.417172	0.637992	0.579588	0.547088	0.549522	0.704151	0.490308	0.554881	0.586813	0.749522	0.536684	0.470897	0.51135	0.617461	0.754547	0.711198	0.581923	0.405583	0.784443	0.645614	0.645031	0.470062	0.459913	0.61396	0.532399	0.622493	0.495365	0.614198	0.529461	1.34786	0.433137	0.551985	0.607595	0.399373
190	0	0.780996	0.787369	0.452534	0.943341	0.732276	0.73826	0.556	0.782687	0.688422	0.596918	0.706366	0.800563	0.641005	0.773087	0.749068	0.762935	0.656264	0.625318	0.649633	0.842535	0.531263	0.599564	0.587857	0.895807	0.595431	0.645467	0.526774	0.765867	0.872357	0.713102	0.603307	0.439259	0.849328	0.65059	0.63284	0.54805	0.547081	0.69595	0.60372	0.717529	0.656367	0.732356	0.701423	1.22364	0.582572	0.466941	0.751857	0.568305
192.5	0	0.841675	0.871129	0.452887	0.93472	0.750712	0.855902	0.67395	0.79238	0.791523	0.710748	0.887406	0.910013	0.797488	0.928909	0.80001	0.785607	0.756989	0.690281	0.714678	0.86759	0.672292	0.688888	0.694023	0.989297	0.874451	0.646928	0.638346	0.860396	1.02572	0.754153	0.674745	0.447227	0.960781	0.760875	0.699614	0.641245	0.584513	0.688507	0.731488	0.860457	0.69972	0.768342	0.716219	1.32112	0.566738	0.517484	0.915315	0.539531
195	0	0.832365	0.92771	0.476077	0.966053	0.775994	0.771302	0.642422	0.761465	0.740162	0.773443	0.968539	0.677803	0.740882	0.974835	0.833697	0.806768	0.770424	0.671191	0.740639	0.87158	0.593832	0.692873	0.700757	0.897109	0.664461	0.676738	0.585366	0.84816	1.05303	0.718524	0.639984	0.469802	0.854148	0.893691	0.687661	0.69109	0.553521	0.749926	0.698157	0.849718	0.61638	0.838487	0.805719	1.54844	0.650542	0.581585	0.773478	0.517884
197.5	0	0.912672	0.918503	0.413682	0.948435	0.813563	0.645504	0.696207	0.992642	0.844476	0.647384	0.790432	0.738631	0.908406	0.833114	0.802674	0.826851	0.832169	0.653967	0.759358	0.947378	0.670803	0.745449	0.681578	0.898175	0.686978	0.745003	0.616214	0.836203	1.00948	0.80055	0.623737	0.527796	0.897861	0.942075	0.726761	0.658792	0.562773	0.793697	0.722504	0.863676	0.631569	0.862356	0.774353	1.56919	0.567929	0.63335	1.02832	0.5406
200	100	0.368838	0.482153	0.207431	0.428964	0.4118	0.361981	0.315298	0.291772	0.347047	0.31794	0.243644	0.4844	0.265997	0.404401	0.362008	0.32203	0.360084	0.31437	0.334887	0.483279	0.305462	0.235241	0.249646	0.400764	0.277874	0.226317	0.265321	0.368494	0.591868	0.326565	0.376474	0.252058	0.474439	0.351064	0.279813	0.247885	0.128187	0.370498	0.236417	0.357717	0.184753	0.421227	0.202857	1.03828	0.307527	0.256215	0.385282	0.210654
202.5	100	0.348624	0.448015	0.208882	0.372099	0.37027	0.351684	0.257711	0.283247	0.298355	0.319894	0.455045	0.382111	0.374222	0.477216	0.243193	0.352545	0.323794	0.271697	0.246059	0.531194	0.249676	0.287511	0.27185	0.335147	0.278071	0.261051	0.22144	0.50703	0.625255	0.313452	0.325761	0.220086	0.499955	0.210657	0.305298	0.245003	0.147324	0.298565	0.244688	0.333352	0.174234	0.431402	0.218131	1.07239	0.2377	0.339067	0.35573	0.158616
205	100	0.377785	0.420146	0.234467	0.392734	0.409748	0.339298	0.269486	0.375188	0.389067	0.325248	0.352303	0.379998	0.287124	0.481826	0.242265	0.32631	0.353075	0.283742	0.257698	0.578936	0.22908	0.305606	0.295218	0.423375	0.305665	0.230029	0.300949	0.392609	0.684704	0.546993	0.333109	0.25149	0.570717	0.416594	0.323012	0.294561	0.105424	0.325761	0.202122	0.357662	0.184232	0.347905	0.23608	0.833545	0.227886	0.233282	0.35573	0.169688
207.5	100	0.342209	0.376268	0.210558	0.294806	0.391431	0.26117	0.234877	0.253921	0.335128	0.286846	0.175687	0.39777	0.301424	0.374251	0.217906	0.278711	0.331004	0.289323	0.2428	0.485187	0.202945	0.168522	0.229466	0.269475	0.308368	0.222027	0.300567	0.39609	0.607147	0.274765	0.282354	0.229422	0.369116	0.286394	0.238778	0.311633	0.160308	0.332801	0.229919	0.299648	0.190936	0.319145	0.244974	0.948357	0.313696	0.283106	0.301406	0.148069
210	100	0.357934	0.405904	0.228628	0.388679	0.320812	0.229091	0.307101	0.227426	0.28313	0.274003	0.27293	0.324663	0.295614	0.515425	0.221827	0.350172	0.320681	0.276265	0.263482	0.452771	0.285873	0.260517	0.23422	0.307039	0.335539	0.223699	0.261994	0.414899	0.523904	0.278111	0.269447	0.256265	0.388844	0.353129	0.27183	0.298661	0.176068	0.308435	0.204156	0.320011	0.169454	0.305032	0.233912	0.867899	0.210904	0.376353	0.412882	0.135823
212.5	100	0.323636	0.381184	0.221026	0.299819	0.41963	0.278166	0.29362	0.281649	0.305482	0.240504	0.372861	0.40223	0.240721	0.279873	0.220331	0.399229	0.358728	0.237202	0.25578	0.563822	0.220508	0.21834	0.195535	0.259533	0.240353	0.22572	0.313481	0.383065	0.550935	0.418974	0.258625	0.200643	0.547744	0.341459	0.278329	0.32618	0.134627	0.358053	0.238657	0.378356	0.204513	0.382681	0.227455	0.829335	0.352305	0.320002	0.407628	0.161515
215	100	0.344483	0.363779	0.205165	0.311215	0.372948	0.270289	0.254916	0.347526	0.258837	0.259931	0.146279	0.262261	0.232812	0.385963	0.208813	0.275629	0.348295	0.280007	0.246497	0.505498	0.215268	0.243659	0.231152	0.277865	0.234671	0.222983	0.315317	0.289433	0.626734	0.394016	0.265391	0.155127	0.40408	0.300628	0.246626	0.248147	0.099731	0.360319	0.21885	0.411376	0.231033	0.381979	0.203016	0.706777	0.317267	0.338676	0.238023	0.17431
217.5	100	0.333302	0.356549	0.200796	0.436421	0.380762	0.232181	0.270168	0.270981	0.314565	0.240684	0.220006	0.460923	0.214905	0.393082	0.215589	0.311302	0.324447	0.290233	0.215997	0.440108	0.213425	0.252592	0.216651	0.251059	0.221764	0.186604	0.203521	0.412718	0.708898	0.309779	0.23536	0.190039	0.516664	0.292229	0.229625	0.269571	0.103453	0.338756	0.206115	0.334598	0.201301	0.380235	0.23529	0.839271	0.28883	0.277032	0.269832	0.176425
220	100	0.341763	0.364651	0.220092	0.397962	0.370623	0.28403	0.202769	0.277535	0.303965	0.30025	0.20859	0.314262	0.308792	0.386099	0.197642	0.318582	0.290417	0.268365	0.257198	0.375811	0.263906	0.288858	0.229825	0.398286	0.157928	0.189158	0.309823	0.402664	0.555023	0.319239	0.228174	0.210212	0.528611	0.259541	0.240967	0.243646	0.149783	0.418506	0.160405	0.355115	0.148964	0.513664	0.183142	0.835248	0.240448	0.360778	0.364553	0.168928
222.5	100	0.336317	0.393249	0.20625	0.477208	0.332741	0.32923	0.186305	0.272138	0.359375	0.263295	0.328811	0.385703	0.188161	0.350742	0.250294	0.319873	0.220348	0.229247	0.25982	0.37124	0.20288	0.263056	0.230706	0.422129	0.251915	0.165329	0.282581	0.363729	0.575689	0.427127	0.249726	0.20561	0.463727	0.326122	0.31944	0.269383	0.145181	0.362264	0.205512	0.453436	0.177024	0.243997	0.197821	0.590674	0.302624	0.331569	0.359704	0.202011
225	100	0.325249	0.402142	0.216092	0.458847	0.32931	0.243782	0.145966	0.269746	0.304906	0.234136	0.287303	0.2844	0.306641	0.302016	0.233605	0.348881	0.300337	0.275009	0.304621	0.346939	0.179188	0.283122	0.225311	0.242599	0.179905	0.216414	0.223883	0.357542	0.423462	0.312836	0.203231	0.217146	0.427439	0.208348	0.241077	0.254227	0.153343	0.319391	0.205838	0.286088	0.148471	0.299017	0.200772	0.575743	0.298537	0.332023	0.326581	0.168486
227.5	100	0.297377	0.358201	0.221299	0.51239	0.373108	0.257801	0.15125	0.276492	0.268496	0.245695	0.211817	0.435004	0.304052	0.441654	0.266534	0.359993	0.31061	0.279174	0.289963	0.382161	0.241821	0.26391	0.238724	0.326867	0.226154	0.204867	0.174165	0.316674	0.437822	0.344274	0.290375	0.184373	0.450723	0.191806	0.242138	0.214037	0.143353	0.24015	0.230431	0.325546	0.160344	0.243886	0.195265	0.55604	0.169872	0.26423	0.209918	0.181958
230	100	0.351328	0.385971	0.235732	0.578081	0.330689	0.310486	0.18235	0.205104	0.321389	0.21556	0.20309	0.242376	0.199098	0.296331	0.257721	0.328582	0.239758	0.275307	0.291763	0.361684	0.225919	0.228389	0.342443	0.445806	0.191876	0.226437	0.26	0.318097	0.419655	0.315355	0.274964	0.161828	0.390332	0.265684	0.205446	0.267591	0.176489	0.367212	0.18093	0.311522	0.159094	0.313185	0.246859	0.727996	0.21425	0.363361	0.416284	0.176033
232.5	100	0.367798	0.414849	0.242682	0.558807	0.325856	0.325456	0.163366	0.291093	0.340541	0.265737	0.210203	0.23275	0.264915	0.32696	0.258002	0.343455	0.270243	0.305713	0.268863	0.37523	0.228362	0.219227	0.388938	0.283252	0.212759	0.259885	0.278368	0.310239	0.406653	0.261633	0.263433	0.223644	0.397905	0.267043	0.252742	0.25294	0.133919	0.272482	0.194283	0.358676	0.158595	0.24009	0.197467	0.935184	0.239107	0.362001	0.252589	0.189584
235	100	0.349753	0.375459	0.214452	0.431032	0.340788	0.262525	0.147824	0.274406	0.28865	0.191556	0.287963	0.279141	0.305134	0.373295	0.276818	0.288895	0.295226	0.249115	0.257499	0.371376	0.30034	0.202664	0.277126	0.224793	0.242238	0.285221	0.207403	0.255402	0.410971	0.258364	0.321789	0.173364	0.39545	0.27961	0.209332	0.275612	0.155381	0.357463	0.215074	0.338048	0.178981	0.266545	0.222579	0.635188	0.215624	0.300999	0.262945	0.221542
237.5	100	0.342381	0.396383	0.208314	0.378312	0.337357	0.342287	0.161355	0.306488	0.291425	0.195283	0.093356	0.38636	0.201829	0.274854	0.319228	0.33281	0.316012	0.295974	0.288484	0.408438	0.195915	0.283943	0.22221	0.267578	0.224532	0.169784	0.241354	0.333998	0.409891	0.380826	0.274163	0.206512	0.291302	0.286394	0.205514	0.282529	0.17403	0.37318	0.23586	0.29999	0.179167	0.228816	0.241469	0.617843	0.173851	0.29112	0.37459	0.195196
240	100	0.38481	0.371648	0.225264	0.428087	0.303538	0.216084	0.127357	0.301398	0.288271	0.329897	0.237069	0.321634	0.150931	0.385212	0.291301	0.39802	0.310359	0.294099	0.240841	0.403355	0.261999	0.272022	0.220154	0.285564	0.251915	0.174221	0.207733	0.40073	0.395981	0.307722	0.323838	0.209148	0.348465	0.321403	0.263695	0.239343	0.280258	0.342819	0.219644	0.342061	0.180812	0.229068	0.245681	0.659232	0.178088	0.361938	0.29169	0.220132
242.5	100	0.365277	0.373677	0.226952	0.380882	0.331698	0.262753	0.15321	0.251959	0.2836	0.194505	0.232766	0.426599	0.237295	0.285422	0.232586	0.307768	0.277252	0.225456	0.270663	0.382946	0.207885	0.252668	0.200899	0.201836	0.180314	0.182801	0.31599	0.348771	0.414778	0.375711	0.266731	0.189766	0.38636	0.262606	0.241425	0.242141	0.273856	0.322623	0.233092	0.302989	0.18449	0.264831	0.281696	0.652627	0.208523	0.282904	0.234941	0.183133
245	100	0.324231	0.351105	0.188145	0.37765	0.367272	0.241527	0.138467	0.226565	0.319175	0.306888	0.296299	0.349243	0.2821	0.259676	0.21165	0.327686	0.299665	0.278188	0.238576	0.368238	0.30528	0.264731	0.223342	0.270181	0.289436	0.169462	0.323636	0.32068	0.438222	0.298569	0.293302	0.212108	0.350949	0.258592	0.228776	0.214517	0.324406	0.373622	0.229236	0.334542	0.171362	0.27478	0.221477	0.651635	0.206442	0.322585	0.327322	0.220156
247.5	100	0.319944	0.348233	0.199759	0.38055	0.369477	0.226494	0.148404	0.326792	0.252908	0.228222	0.232497	0.363	0.287807	0.284278	0.222756	0.309675	0.287484	0.308414	0.294181	0.350454	0.26486	0.222543	0.227693	0.230941	0.274762	0.169389	0.25551	0.373737	0.44089	0.311375	0.301696	0.149886	0.38636	0.307874	0.192187	0.239893	0.222819	0.28132	0.234258	0.422345	0.206783	0.250128	0.191406	0.475994	0.189867	0.353155	0.261901	0.168772
250	100	0.317158	0.360478	0.180958	0.378688	0.374077	0.295175	0.157282	0.228039	0.211191	0.303705	0.243522	0.249302	0.214029	0.24233	0.245164	0.316675	0.26214	0.285026	0.2771	0.421169	0.185082	0.263538	0.219066	0.320055	0.15131	0.211013	0.257451	0.279503	0.548947	0.388825	0.331523	0.211246	0.400137	0.356899	0.235453	0.216414	0.234071	0.360292	0.227774	0.378301	0.222832	0.238264	0.167632	0.490981	0.237734	0.292796	0.239724	0.179166
252.5	100	0.332434	0.391349	0.232108	0.389798	0.338753	0.325507	0.166518	0.276071	0.29887	0.318284	0.287303	0.354173	0.326647	0.327301	0.237069	0.317205	0.329819	0.283179	0.294681	0.348817	0.229252	0.265169	0.304443	0.311415	0.276252	0.211013	0.247679	0.392346	0.664888	0.239732	0.278473	0.196436	0.53181	0.30395	0.253124	0.254574	0.20572	0.261164	0.20744	0.332845	0.255047	0.280347	0.176838	0.542774	0.23651	0.274247	0.218506	0.200158
255	100	0.336878	0.450325	0.223633	0.417067	0.313968	0.260436	0.172911	0.285572	0.240579	0.295004	0.308522	0.378096	0.266924	0.286719	0.262571	0.32669	0.250251	0.345554	0.274101	0.398912	0.18056	0.259696	0.232882	0.246684	0.299851	0.289143	0.257279	0.339629	0.658192	0.409879	0.296895	0.204312	0.613551	0.270954	0.271152	0.212621	0.144789	0.330562	0.218835	0.321423	0.117956	0.316811	0.179283	0.417933	0.279581	0.239998	0.280273	0.17308
257.5	100	0.351597	0.352228	0.214381	0.327419	0.318641	0.260043	0.216775	0.356166	0.235909	0.244411	0.139141	0.252213	0.282293	0.256705	0.241073	0.287686	0.267261	0.306755	0.287484	0.368812	0.152463	0.266548	0.23966	0.241242	0.304914	0.239215	0.238528	0.293641	0.575059	0.385248	0.349735	0.160895	0.406921	0.302334	0.250511	0.282113	0.139976	0.323522	0.228523	0.399788	0.171751	0.295528	0.182269	0.41608	0.307044	0.284719	0.310314	0.206162
260	100	0.356576	0.39051	0.220519	0.313283	0.368218	0.304509	0.240737	0.269201	0.299143	0.289813	0.350567	0.473553	0.353829	0.269783	0.226438	0.283357	0.302476	0.275252	0.281002	0.325407	0.287363	0.267709	0.303681	0.302013	0.374221	0.239261	0.292789	0.384999	0.648709	0.279957	0.279595	0.174661	0.486907	0.270351	0.211733	0.2372	0.129068	0.285074	0.226358	0.294511	0.136752	0.2413	0.181015	0.440143	0.239515	0.259189	0.293306	0.195744
262.5	100	0.337899	0.357063	0.220779	0.348806	0.364844	0.286955	0.177513	0.29183	0.289378	0.304772	0.350836	0.351919	0.246763	0.250542	0.23276	0.295876	0.264932	0.282569	0.297522	0.403935	0.212825	0.28565	0.214954	0.342846	0.282	0.226023	0.276982	0.305799	0.586991	0.355176	0.331691	0.221515	0.49759	0.347051	0.220216	0.36239	0.14011	0.280461	0.261903	0.353483	0.160136	0.289205	0.218485	0.542998	0.311914	0.342419	0.193972	0.176005
265	100	0.354878	0.388314	0.210205	0.36808	0.368201	0.298835	0.197469	0.271832	0.316082	0.305495	0.284883	0.273342	0.317913	0.310689	0.250901	0.278447	0.313984	0.352176	0.313445	0.42755	0.217711	0.291014	0.233285	0.293429	0.302554	0.282851	0.348779	0.30928	0.535256	0.302915	0.279722	0.155523	0.637803	0.302642	0.227673	0.234159	0.119117	0.337495	0.235719	0.40561	0.162147	0.310569	0.224193	0.507372	0.28103	0.352436	0.265218	0.202116
267.5	100	0.337955	0.355806	0.189644	0.397085	0.324203	0.277052	0.223015	0.226938	0.241899	0.23325	0.321551	0.455899	0.257649	0.261383	0.278072	0.268215	0.251456	0.344832	0.249981	0.438916	0.207231	0.272252	0.208514	0.181897	0.442235	0.233492	0.221665	0.311182	0.399328	0.263536	0.291505	0.189603	0.477117	0.209105	0.216823	0.263897	0.11883	0.352058	0.225444	0.364167	0.1747	0.248469	0.236669	0.429609	0.317633	0.29771	0.270961	0.151539
270	100	0.372635	0.391101	0.229215	0.332763	0.341734	0.254863	0.226355	0.209333	0.195041	0.159449	0.225922	0.265289	0.267607	0.226077	0.280369	0.273838	0.274722	0.337119	0.283542	0.481575	0.220143	0.22251	0.287124	0.287807	0.498622	0.259352	0.347115	0.31921	0.521525	0.301088	0.272451	0.221383	0.544367	0.253963	0.259071	0.250885	0.160203	0.336221	0.240801	0.295304	0.149123	0.260274	0.243201	0.504921	0.375797	0.271274	0.353136	0.217336
272.5	100	0.365744	0.364551	0.228095	0.393361	0.343939	0.313627	0.192115	0.197803	0.247449	0.316656	0.309182	0.243714	0.215729	0.217814	0.271404	0.279409	0.284362	0.319091	0.233619	0.430929	0.268364	0.232899	0.237201	0.273905	0.364412	0.229266	0.284245	0.31638	0.607657	0.335718	0.258211	0.172766	0.560034	0.251744	0.257578	0.27431	0.199845	0.332989	0.250674	0.306208	0.144892	0.267247	0.207463	0.450341	0.304405	0.304754	0.299133	0.188119
275	100	0.349622	0.377044	0.242447	0.366173	0.358222	0.299899	0.163723	0.323051	0.25265	0.249276	0.296568	0.33248	0.28219	0.316118	0.264431	0.259939	0.336255	0.361416	0.264961	0.424066	0.29391	0.287216	0.252312	0.300061	0.422829	0.227411	0.306998	0.380435	0.486719	0.254307	0.307043	0.205438	0.541793	0.224288	0.263024	0.243919	0.150032	0.399142	0.233233	0.316219	0.125471	0.324656	0.175072	0.429609	0.32351	0.303973	0.364722	0.180521
277.5	100	0.369694	0.339421	0.25774	0.371016	0.358142	0.200329	0.16161	0.318697	0.23691	0.241462	0.194901	0.261369	0.235646	0.314428	0.236071	0.273305	0.307878	0.368622	0.24484	0.367175	0.17098	0.212078	0.207828	0.250588	0.297003	0.232371	0.262667	0.382369	0.488138	0.263094	0.298355	0.21748	0.583616	0.291075	0.222235	0.27939	0.206351	0.335778	0.209022	0.349691	0.181278	0.26227	0.281612	0.465366	0.286416	0.310954	0.443647	0.219008
280	100	0.357781	0.377011	0.288426	0.359996	0.368987	0.231396	0.190276	0.280482	0.248707	0.202934	0.230884	0.276018	0.261552	0.318628	0.24956	0.278529	0.316263	0.357272	0.241581	0.427512	0.301293	0.274299	0.199648	0.33361	0.405176	0.228201	0.323861	0.295451	0.483251	0.2276	0.29639	0.179	0.488008	0.181136	0.191024	0.319521	0.232703	0.299276	0.20971	0.401652	0.146459	0.284117	0.223756	0.348945	0.316035	0.329692	0.567029	0.220367
282.5	100	0.345171	0.388362	0.272459	0.437164	0.334519	0.280813	0.210675	0.23577	0.276412	0.289867	0.249144	0.363	0.33001	0.268144	0.253544	0.28654	0.349279	0.392787	0.249578	0.465977	0.290042	0.294812	0.259557	0.321066	0.312415	0.319156	0.350826	0.357201	0.537305	0.258576	0.333614	0.189938	0.457121	0.209656	0.266528	0.258599	0.157036	0.285343	0.233916	0.266518	0.1533	0.226734	0.209355	0.485125	0.314253	0.330473	0.532306	0.215119
285	100	0.358503	0.373515	0.27685	0.440566	0.327161	0.228305	0.167525	0.242821	0.292062	0.236488	0.397037	0.356075	0.238274	0.41374	0.236806	0.252741	0.316203	0.352336	0.209096	0.420551	0.285756	0.274145	0.24957	0.291836	0.335816	0.22245	0.245857	0.345291	0.549117	0.242251	0.421509	0.189674	0.532822	0.195473	0.190524	0.312876	0.146626	0.273649	0.183853	0.301401	0.126699	0.223164	0.201125	0.274717	0.247956	0.360841	0.245786	0.221542
287.5	100	0.391674	0.379536	0.305138	0.451712	0.349308	0.357763	0.194043	0.247481	0.350823	0.265411	0.371908	0.295575	0.243452	0.446264	0.249061	0.312261	0.318231	0.381756	0.239897	0.487819	0.272597	0.243353	0.251659	0.275027	0.300312	0.204077	0.249686	0.388216	0.495173	0.330315	0.273497	0.215108	0.474097	0.205732	0.256348	0.292838	0.107682	0.18368	0.23701	0.267488	0.119211	0.310205	0.184202	0.440985	0.3092	0.349727	0.229519	0.169398
290	100	0.340477	0.371533	0.259949	0.483044	0.328461	0.277153	0.189798	0.250801	0.268921	0.232418	0.220128	0.207489	0.246866	0.266659	0.276666	0.282327	0.270213	0.289566	0.236419	0.443177	0.257777	0.22042	0.228411	0.276093	0.288144	0.199199	0.254229	0.36721	0.488588	0.258729	0.292425	0.211276	0.552297	0.302847	0.25589	0.355804	0.132024	0.3059	0.225615	0.245042	0.120357	0.24799	0.145472	0.513472	0.333167	0.270959	0.331111	0.190418
292.5	100	0.336639	0.364769	0.259583	0.521638	0.280206	0.309359	0.248134	0.223503	0.318129	0.258321	0.114036	0.254326	0.276187	0.299592	0.259322	0.298995	0.253113	0.262277	0.199594	0.427716	0.286345	0.257649	0.253313	0.361427	0.148541	0.18744	0.241301	0.325491	0.479564	0.321297	0.261131	0.230385	0.465334	0.252398	0.202511	0.204813	0.154855	0.243288	0.254456	0.230511	0.140769	0.293843	0.210574	0.397145	0.359556	0.24272	0.301086	0.193814
295	100	0.389707	0.377011	0.25341	0.539085	0.331874	0.363728	0.202103	0.247118	0.248192	0.272158	0.30637	0.191384	0.254081	0.212726	0.27173	0.277685	0.309957	0.2953	0.205159	0.496523	0.368738	0.234201	0.261091	0.305447	0.226088	0.210434	0.254784	0.335282	0.445437	0.243328	0.2524	0.213547	0.428718	0.227866	0.230397	0.173629	0.137928	0.274682	0.234212	0.222936	0.13594	0.25755	0.202739	0.38996	0.332051	0.281556	0.20911	0.145457
297.5	100	0.375462	0.3517	0.25602	0.447406	0.317062	0.242313	0.188469	0.265154	0.345834	0.353231	0.235993	0.356286	0.27848	0.335086	0.237478	0.267353	0.312297	0.317091	0.238398	0.599617	0.434168	0.283494	0.270153	0.278752	0.318374	0.230359	0.394602	0.382585	0.490067	0.236002	0.241122	0.231388	0.605591	0.310734	0.317642	0.226792	0.146941	0.300617	0.284055	0.30881	0.127247	0.258277	0.199788	0.391232	0.247623	0.231921	0.23996	0.166919
300	100	0.30129	0.32736	0.281145	0.498048	0.333823	0.201963	0.152034	0.230861	0.303601	0.201324	0.17004	0.31884	0.246081	0.29336	0.244343	0.252942	0.315922	0.284783	0.246258	0.434036	0.478274	0.242466	0.258437	0.29923	0.24502	0.20686	0.329684	0.295745	0.526172	0.200065	0.255741	0.124574	0.536407	0.17139	0.280238	0.227807	0.143593	0.238326	0.218895	0.267709	0.147556	0.205904	0.254021	0.353342	0.26672	0.28608	0.224164	0.163394
302.5	100	0.315321	0.377854	0.252774	0.484665	0.331498	0.276203	0.200076	0.230316	0.27485	0.36629	0.149213	0.304308	0.301269	0.379185	0.230356	0.274021	0.304896	0.314717	0.23874	0.327005	0.545365	0.229538	0.264561	0.394381	0.277267	0.219134	0.325089	0.342243	0.531519	0.311375	0.19283	0.186035	0.551419	0.230277	0.251784	0.233986	0.149716	0.276774	0.229236	0.265107	0.108922	0.270171	0.222537	0.45238	0.248805	0.302486	0.398804	0.21
305	100	0.35061	0.341683	0.253436	0.39721	0.381645	0.242819	0.174664	0.26368	0.313564	0.259659	0.237606	0.296819	0.220419	0.30555	0.253544	0.299641	0.257672	0.288497	0.26086	0.314863	0.305698	0.296006	0.305618	0.367575	0.282066	0.172641	0.313877	0.34311	0.462925	0.227523	0.23795	0.231723	0.520428	0.250385	0.257832	0.235491	0.139162	0.333204	0.222707	0.285349	0.170342	0.259517	0.202462	0.382924	0.252227	0.273542	0.298897	0.157962
307.5	100	0.31173	0.343217	0.238717	0.398294	0.359601	0.207029	0.171751	0.184063	0.189628	0.219955	0.208981	0.339969	0.256283	0.194305	0.204074	0.376773	0.247148	0.269642	0.280701	0.364822	0.319446	0.274255	0.242999	0.220888	0.21831	0.187854	0.199744	0.298715	0.508744	0.225158	0.249979	0.184069	0.382595	0.184163	0.245353	0.212472	0.188382	0.262653	0.207144	0.250234	0.150373	0.23593	0.21545	0.373512	0.261076	0.186104	0.494889	0.172453
310	100	0.352192	0.366532	0.279081	0.410227	0.373604	0.24924	0.183475	0.249136	0.332777	0.295384	0.377555	0.256345	0.308792	0.265583	0.263652	0.273107	0.314827	0.291753	0.282802	0.405844	0.362491	0.23442	0.230467	0.243015	0.288684	0.22922	0.25032	0.377264	0.418296	0.265824	0.248723	0.253396	0.476195	0.292331	0.270235	0.256906	0.15939	0.312123	0.23146	0.321246	0.126934	0.232163	0.196324	0.325893	0.250037	0.274373	0.702551	0.147208
312.5	100	0.347636	0.35561	0.25203	0.436009	0.409155	0.249797	0.182181	0.23178	0.307847	0.34245	0.317517	0.26975	0.265559	0.258327	0.243713	0.295529	0.299333	0.29362	0.276024	0.458194	0.264496	0.218964	0.240138	0.326507	0.254749	0.219244	0.287163	0.307655	0.496542	0.395381	0.302117	0.202771	0.439877	0.28011	0.293743	0.217746	0.163543	0.251696	0.209972	0.201338	0.122577	0.215208	0.129213	0.334575	0.24093	0.369763	0.388196	0.154152
315	100	0.325219	0.253108	0.268138	0.444836	0.316492	0.222733	0.153754	0.205037	0.238744	0.251176	0.121028	0.172837	0.231201	0.160364	0.227345	0.278447	0.255734	0.271329	0.220495	0.379122	0.229252	0.197815	0.235428	0.14461	0.18593	0.135895	0.20871	0.266664	0.436063	0.292455	0.275883	0.132086	0.352928	0.254912	0.259809	0.234843	0.114466	0.247003	0.229467	0.280145	0.115396	0.217683	0.175702	0.371585	0.278424	0.249562	0.277612	0.125221
317.5	100	0.341475	0.293004	0.382453	0.376656	0.389949	0.206852	0.154523	0.158057	0.236652	0.398108	0.222548	0.394859	0.353043	0.22635	0.233342	0.238528	0.296712	0.277654	0.281583	0.445025	0.388916	0.290007	0.250136	0.253967	0.307076	0.222303	0.298625	0.294461	0.505566	0.317413	0.279932	0.206847	0.360709	0.247679	0.337222	0.236477	0.130972	0.253493	0.213718	0.294334	0.140271	0.235028	0.205413	0.46763	0.239557	0.330851	0.398063	0.131045
320	0	0.450009	0.372225	0.443327	0.616379	0.554951	0.291337	0.271379	0.297906	0.435985	0.421116	0.37863	0.458575	0.450396	0.35629	0.316911	0.357952	0.415301	0.442423	0.40411	0.580505	0.3535	0.41668	0.342475	0.331063	0.494153	0.284752	0.439024	0.473897	0.633949	0.378596	0.304622	0.300006	0.512334	0.347243	0.403538	0.334315	0.195338	0.430656	0.391012	0.312548	0.220876	0.362074	0.3318	0.547863	0.407314	0.403496	0.430445	0.251542
322.5	0	0.597706	0.508921	0.513311	0.659941	0.608256	0.409486	0.35659	0.377331	0.502616	0.485149	0.547863	0.492123	0.500019	0.47078	0.435791	0.496925	0.564847	0.500653	0.466396	0.719952	0.385465	0.531838	0.472705	0.438108	0.459809	0.354726	0.434997	0.559918	0.566205	0.350677	0.443602	0.329758	0.546167	0.512696	0.519584	0.385859	0.31389	0.513866	0.565147	0.456148	0.284488	0.449534	0.48113	0.758981	0.473794	0.5304	0.516915	0.328641
325	0	0.689545	0.571242	0.599336	0.743492	0.722633	0.542718	0.463121	0.438845	0.740951	0.558896	0.58172	0.413429	0.633147	0.578782	0.493772	0.597077	0.669167	0.594294	0.579304	0.810729	0.397788	0.547776	0.566023	0.558694	0.599016	0.482013	0.602876	0.623989	0.659552	0.494885	0.442641	0.397109	0.624665	0.647576	0.556556	0.485624	0.372573	0.589567	0.626916	0.515176	0.323143	0.50773	0.554455	0.8104	0.53831	0.554316	0.518936	0.411463
327.5	0	0.745161	0.601045	0.582094	0.778969	0.718449	0.570694	0.502454	0.449092	0.731822	0.757416	0.608707	0.638455	0.744747	0.650658	0.52536	0.627641	0.713469	0.60665	0.657411	1.04594	0.440651	0.593566	0.507398	0.652724	0.577448	0.545877	0.491951	0.731496	0.654445	0.510306	0.460776	0.388543	0.687065	0.57325	0.574583	0.52574	0.39325	0.632708	0.726501	0.563862	0.360445	0.566516	0.592319	0.869695	0.513711	0.555287	0.589139	0.415407
330	0	0.753341	0.651653	0.578447	0.857839	0.729238	0.59867	0.447289	0.476017	0.779255	0.76646	0.530947	0.631647	0.664077	0.53989	0.55567	0.64844	0.661264	0.681576	0.631608	0.851412	0.386773	0.52018	0.576576	0.647282	0.597935	0.50553	0.498409	0.666048	0.619349	0.588583	0.432661	0.402684	0.686723	0.594024	0.609434	0.518605	0.466841	0.581749	0.741582	0.571205	0.428492	0.556815	0.669184	0.865018	0.525382	0.561549	0.389981	0.430548
332.5	0	0.7638	0.656073	0.27895	0.884283	0.800056	0.522682	0.493285	0.487853	0.764501	0.71717	0.602669	0.517713	0.724148	0.652348	0.542309	0.597375	0.687593	0.668087	0.675574	0.851683	0.420945	0.675227	0.543776	0.622428	0.643235	0.55047	0.655024	0.671988	0.684025	0.465505	0.398988	0.38464	0.608388	0.531867	0.614422	0.492239	0.444011	0.581923	0.757888	0.643066	0.363262	0.560077	0.586528	0.928467	0.560387	0.68989	0.648884	0.406501
335	100	0.371325	0.34457	0.293951	0.485327	0.420041	0.228926	0.186254	0.217801	0.366138	0.342341	0.298719	0.316164	0.379246	0.221809	0.294699	0.337769	0.32028	0.313537	0.326727	0.644357	0.298132	0.33908	0.273264	0.491665	0.430265	0.367623	0.323729	0.394233	0.494494	0.300858	0.265433	0.215514	0.325611	0.31008	0.243198	0.208813	0.18975	0.337683	0.305062	0.346692	0.131215	0.274387	0.208371	0.521218	0.269992	0.499263	0.384306	0.130391
337.5	100	0.351437	0.305364	0.301279	0.41533	0.368275	0.282168	0.177121	0.266809	0.369141	0.411909	0.192481	0.253997	0.322937	0.333464	0.291322	0.309309	0.284221	0.271725	0.292324	0.600748	0.268428	0.288069	0.254803	0.45338	0.419784	0.307048	0.340962	0.339196	0.415058	0.318547	0.268275	0.188336	0.322904	0.312901	0.233824	0.203773	0.189817	0.279751	0.264685	0.250576	0.137952	0.20835	0.173811	0.463532	0.226587	0.580287	0.33532	0.152166
340	100	0.344689	0.321864	0.258498	0.454943	0.398036	0.277774	0.175875	0.247424	0.331625	0.329716	0.220935	0.332809	0.420779	0.251686	0.228579	0.276622	0.292013	0.283499	0.316306	0.635932	0.329272	0.302486	0.253269	0.270416	0.417213	0.193219	0.25683	0.325228	0.465873	0.28934	0.2118	0.209472	0.31905	0.263914	0.284657	0.233045	0.185913	0.227008	0.283312	0.266639	0.166582	0.234382	0.170507	0.395199	0.217447	0.250343	0.203772	0.140495
342.5	100	0.330366	0.315429	0.274924	0.451345	0.326095	0.231966	0.167063	0.166276	0.316506	0.37935	0.267967	0.360535	0.299414	0.303041	0.247243	0.322429	0.316484	0.282062	0.297925	0.5788	0.285873	0.376353	0.201497	0.272424	0.377464	0.181901	0.339839	0.356722	0.564276	0.345716	0.214678	0.219984	0.30072	0.321595	0.253769	0.298428	0.175503	0.247982	0.262697	0.277378	0.150532	0.269748	0.141066	0.350685	0.226396	0.227082	0.160546	0.11337
345	100	0.33405	0.296981	0.254415	0.444254	0.341318	0.251102	0.194212	0.240917	0.250345	0.310904	0.206708	0.270666	0.322989	0.281905	0.218405	0.282443	0.296712	0.225748	0.282664	0.606993	0.238778	0.277386	0.238855	0.302955	0.405993	0.206346	0.262363	0.324454	0.512212	0.21539	0.286445	0.214216	0.27998	0.286856	0.263483	0.206422	0.231258	0.289741	0.286561	0.355402	0.163868	0.258982	0.154602	0.406126	0.231748	0.187528	0.244574	0.128487
347.5	100	0.349095	0.300463	0.281335	0.485283	0.396497	0.275304	0.192816	0.203324	0.285859	0.384542	0.45815	0.395751	0.282589	0.348369	0.269499	0.347985	0.28164	0.271968	0.27152	0.639274	0.30319	0.348582	0.218022	0.306513	0.402276	0.202377	0.315515	0.367504	0.578696	0.465505	0.310384	0.220177	0.333795	0.340664	0.254965	0.207635	0.144616	0.299303	0.295485	0.285801	0.122133	0.269273	0.170541	0.417315	0.224023	0.18255	0.127591	0.095847
350	100	0.346514	0.273865	0.279267	0.488729	0.412352	0.292693	0.196701	0.204549	0.338904	0.347587	0.310795	0.412631	0.276393	0.43054	0.294308	0.350157	0.279552	0.283499	0.278482	0.584088	0.39422	0.35249	0.287407	0.32533	0.253194	0.155196	0.257161	0.392996	0.515729	0.389902	0.217689	0.158756	0.34229	0.339048	0.222838	0.200352	0.203892	0.265187	0.267638	0.283827	0.138445	0.279504	0.194752	0.419448	0.273779	0.210209	0.248783	0.087208
352.5	100	0.329008	0.304936	0.255583	0.382457	0.377131	0.302482	0.195984	0.14579	0.264554	0.269644	0.233157	0.332692	0.319523	0.357912	0.236265	0.267734	0.323543	0.246734	0.321045	0.679752	0.411419	0.315852	0.234101	0.221124	0.330002	0.205253	0.256197	0.246044	0.577277	0.371731	0.236483	0.188002	0.246801	0.258182	0.24878	0.212022	0.188095	0.280166	0.298392	0.329736	0.134455	0.28749	0.161487	0.495416	0.213351	0.253758	0.139092	0.111071
355	100	0.339504	0.322906	0.279223	0.33476	0.346544	0.247163	0.170097	0.232153	0.282402	0.305441	0.215166	0.38089	0.290486	0.427774	0.261445	0.276622	0.280566	0.232989	0.265461	0.687325	0.201991	0.305792	0.207665	0.307275	0.405453	0.190692	0.265559	0.254505	0.545939	0.317797	0.238996	0.180531	0.262215	0.312349	0.2052	0.210754	0.159993	0.308395	0.276874	0.26901	0.112655	0.325892	0.178099	0.427625	0.266237	0.241094	0.236558	0.113135
357.5	100	0.342122	0.312295	0.299167	0.357552	0.390838	0.308055	0.188794	0.230804	0.276731	0.313979	0.270241	0.360089	0.347092	0.286173	0.274154	0.264401	0.319888	0.240944	0.270602	0.4598	0.189014	0.324937	0.264278	0.313852	0.346627	0.253831	0.310814	0.34263	0.524813	0.373731	0.254365	0.201271	0.271886	0.269146	0.225383	0.179338	0.182077	0.313906	0.287289	0.35399	0.140901	0.265109	0.152711	0.350404	0.280847	0.315415	0.235986	0.101095
360	100	0.305394	0.32675	0.267939	0.416234	0.340668	0.296353	0.176047	0.215409	0.311623	0.368407	0.170456	0.411292	0.187427	0.303928	0.177142	0.290469	0.307517	0.287879	0.303045	0.420958	0.208838	0.326273	0.262788	0.25603	0.280168	0.208275	0.260422	0.323727	0.545079	0.290705	0.226124	0.185903	0.321594	0.264324	0.231109	0.154878	0.171743	0.235725	0.319846	0.26245	0.114563	0.255579	0.187312	0.342901	0.210712	0.33448	0.275423	0.102874
362.5	100	0.321673	0.274327	0.239533	0.406664	0.379633	0.291008	0.147126	0.191421	0.312836	0.301353	0.2544	0.483625	0.283311	0.332645	0.164107	0.270935	0.335834	0.300028	0.300822	0.496893	0.178181	0.339606	0.242434	0.303079	0.26767	0.225922	0.308331	0.241867	0.641044	0.298569	0.233978	0.189908	0.320359	0.24119	0.218808	0.156205	0.161954	0.375258	0.284165	0.266805	0.102997	0.284985	0.158342	0.425118	0.328114	0.321035	0.220039	0.09282
365	100	0.326924	0.313023	0.241513	0.480269	0.354095	0.232801	0.16807	0.204491	0.24158	0.262734	0.184536	0.294354	0.252573	0.442678	0.199786	0.255875	0.287575	0.334953	0.225239	0.474304	0.218782	0.303296	0.244936	0.297333	0.324386	0.214072	0.234342	0.285102	0.600442	0.381268	0.220615	0.151691	0.313143	0.244255	0.209866	0.155616	0.150032	0.314805	0.301843	0.295018	0.126178	0.287097	0.232374	0.388781	0.304181	0.233534	0.245298	0.087572
367.5	100	0.30444	0.336434	0.261731	0.421417	0.349052	0.287969	0.153566	0.160573	0.249556	0.280153	0.145595	0.23599	0.161469	0.292063	0.175992	0.291581	0.28406	0.297202	0.268342	0.46594	0.105314	0.262345	0.177041	0.265625	0.220669	0.240731	0.257504	0.230482	0.513171	0.374481	0.18431	0.145619	0.301717	0.244806	0.212021	0.162157	0.138598	0.263471	0.273514	0.321081	0.140797	0.305258	0.195694	0.384851	0.254383	0.299966	0.186933	0.154673
370	100	0.307324	0.292228	0.261898	0.478076	0.33404	0.21079	0.155832	0.185843	0.284813	0.284223	0.323555	0.3896	0.263652	0.356222	0.200933	0.282245	0.307738	0.323367	0.263242	0.547576	0.166158	0.292875	0.271089	0.409238	0.281592	0.285496	0.250373	0.269278	0.620548	0.431261	0.237241	0.185701	0.417991	0.242742	0.220963	0.173916	0.127594	0.246185	0.239777	0.21179	0.103572	0.295588	0.165076	0.262855	0.247282	0.284001	0.065488	0.10256
372.5	100	0.303213	0.288136	0.239696	0.462284	0.335129	0.229825	0.121631	0.152479	0.23838	0.298513	0.039748	0.263716	0.235543	0.315504	0.2249	0.288745	0.273336	0.357195	0.285184	0.494539	0.174784	0.265136	0.159711	0.394561	0.217637	0.238967	0.248524	0.339799	0.435504	0.2769	0.207372	0.140621	0.30194	0.234252	0.208517	0.176125	0.188162	0.323709	0.248826	0.249782	0.122812	0.312005	0.241587	0.401486	0.246241	0.306947	0.284163	0.121539
375	100	0.324732	0.343912	0.259464	0.409108	0.383224	0.212031	0.144911	0.183939	0.262355	0.263404	0.242569	0.351145	0.319523	0.285558	0.215589	0.256323	0.232809	0.324991	0.251542	0.502187	0.205677	0.343514	0.286961	0.27817	0.280919	0.259793	0.232401	0.33833	0.488698	0.361291	0.271784	0.191671	0.373311	0.216594	0.252598	0.148541	0.179723	0.302816	0.26237	0.331764	0.129522	0.28628	0.170029	0.321439	0.25067	0.241674	0.182959	0.111748
377.5	100	0.323281	0.283039	0.249622	0.479356	0.359265	0.247049	0.164628	0.245462	0.29746	0.320056	0.204825	0.396432	0.347929	0.27202	0.222776	0.269342	0.30822	0.418709	0.319963	0.556446	0.20812	0.288113	0.230347	0.404267	0.298968	0.238618	0.220371	0.31921	0.491486	0.372808	0.302615	0.182396	0.347274	0.231482	0.268047	0.127319	0.211097	0.246601	0.263817	0.262847	0.154057	0.234887	0.173735	0.342321	0.296788	0.231795	0.171626	0.112743
380	100	0.332535	0.270779	0.255949	0.404587	0.344868	0.186145	0.128243	0.195899	0.305861	0.192388	0.218808	0.365348	0.313082	0.230208	0.250208	0.240337	0.305629	0.269323	0.303045	0.522016	0.178599	0.221427	0.260286	0.429703	0.274222	0.22934	0.177744	0.277492	0.430727	0.238752	0.31795	0.167424	0.374621	0.221018	0.202155	0.184879	0.205155	0.270404	0.27157	0.251657	0.134351	0.252121	0.173298	0.350086	0.247357	0.292405	0.253482	0.119452
382.5	100	0.353875	0.258781	0.275797	0.394435	0.389675	0.202634	0.148726	0.204061	0.290272	0.209808	0.20133	0.401221	0.328502	0.223909	0.189089	0.270588	0.33494	0.312419	0.269322	0.529558	0.145669	0.263987	0.292193	0.322492	0.307418	0.274739	0.204247	0.283509	0.582444	0.279188	0.273041	0.199436	0.367806	0.219467	0.220785	0.152046	0.213844	0.289245	0.265695	0.338831	0.145807	0.294519	0.175778	0.333171	0.203062	0.287113	0.227818	0.099114
385	100	0.324459	0.297196	0.256797	0.399619	0.357452	0.28403	0.138518	0.208357	0.307954	0.175241	0.347071	0.313135	0.318544	0.22676	0.191431	0.241763	0.297074	0.251114	0.242397	0.432671	0.18371	0.228312	0.292193	0.424857	0.323305	0.292827	0.207205	0.250375	0.547748	0.358003	0.291835	0.223086	0.270651	0.222634	0.253234	0.206249	0.257188	0.32147	0.255902	0.265614	0.164965	0.266768	0.197738	0.340431	0.2701	0.312113	0.227094	0.108302
387.5	100	0.332509	0.27398	0.271573	0.383245	0.365574	0.253065	0.170014	0.236325	0.265509	0.246925	0.119537	0.369597	0.252187	0.280675	0.223667	0.218994	0.237308	0.222943	0.2286	0.462598	0.194254	0.234201	0.225637	0.364847	0.288144	0.236827	0.192983	0.336736	0.555302	0.352196	0.252906	0.180095	0.294025	0.25477	0.211453	0.110935	0.282095	0.311533	0.263596	0.329339	0.137974	0.309979	0.237334	0.420103	0.18121	0.237604	0.263349	0.101749
390	100	0.357979	0.2771	0.233029	0.392278	0.369854	0.258815	0.223251	0.230498	0.192251	0.198864	0.231837	0.257354	0.311858	0.278712	0.224858	0.208497	0.264138	0.234266	0.259559	0.415573	0.227173	0.230403	0.217173	0.520479	0.312494	0.323942	0.31426	0.299534	0.539973	0.450931	0.216516	0.229888	0.331965	0.27684	0.254439	0.137489	0.177608	0.304935	0.245577	0.262229	0.122056	0.300757	0.171878	0.427382	0.199565	0.238322	0.233072	0.106892
392.5	100	0.318766	0.296933	0.279871	0.404838	0.362126	0.28555	0.134735	0.205534	0.284495	0.20165	0.144128	0.286865	0.25296	0.245045	0.196128	0.253006	0.271318	0.210316	0.24968	0.456421	0.198123	0.234311	0.208394	0.426629	0.261855	0.272341	0.244299	0.2677	0.504317	0.3735	0.249565	0.211013	0.336071	0.29741	0.238066	0.132716	0.198898	0.252447	0.242529	0.322216	0.088931	0.250829	0.172356	0.256437	0.212985	0.292078	0.162651	0.086918
395	100	0.3421	0.291999	0.250437	0.413915	0.384153	0.219124	0.1339	0.321759	0.310001	0.288528	0.344383	0.413077	0.332457	0.226145	0.24036	0.251215	0.263435	0.193336	0.276503	0.374649	0.194961	0.230359	0.2154	0.372906	0.308434	0.304549	0.265176	0.331802	0.604529	0.438721	0.250063	0.220177	0.281289	0.383457	0.241502	0.133835	0.200343	0.272603	0.229502	0.37044	0.085039	0.250915	0.141142	0.279826	0.219378	0.256354	0.148152	0.117494
397.5	100	0.336702	0.335658	0.255734	0.37645	0.366816	0.23945	0.149886	0.291887	0.203594	0.302312	0.194216	0.288766	0.271704	0.240845	0.192816	0.242143	0.253595	0.203457	0.234256	0.336328	0.162943	0.208948	0.253922	0.328279	0.275712	0.146588	0.220172	0.346791	0.565416	0.331834	0.265812	0.192999	0.231878	0.238318	0.227606	0.17663	0.185282	0.209789	0.208917	0.318655	0.113729	0.269355	0.159721	0.314647	0.165485	0.240452	0.189678	0.090521
400	100	0.316567	0.331238	0.281062	0.406789	0.348875	0.256674	0.141979	0.254906	0.305952	0.286448	0.236384	0.267754	0.294055	0.394704	0.211089	0.238796	0.348717	0.22917	0.234139	0.367658	0.19104	0.207459	0.238006	0.286976	0.349198	0.19027	0.219446	0.376491	0.581485	0.426223	0.25466	0.200977	0.225674	0.288664	0.201663	0.161657	0.227392	0.269773	0.271028	0.293882	0.086163	0.199102	0.181881	0.313225	0.200723	0.290213	0.242233	0.087599
402.5	100	0.311547	0.316933	0.227636	0.482633	0.338064	0.332156	0.134053	0.238344	0.26146	0.270042	0.225922	0.332363	0.243736	0.280419	0.246203	0.254666	0.278538	0.199611	0.270423	0.391302	0.219318	0.265771	0.319358	0.229528	0.324597	0.147589	0.241671	0.340402	0.575349	0.390209	0.252611	0.135847	0.184535	0.295153	0.190702	0.160711	0.254863	0.263404	0.245672	0.241756	0.134011	0.188756	0.194156	0.356972	0.255756	0.218098	0.21236	0.100469
405	100	0.287794	0.299654	0.242505	0.459258	0.353469	0.322467	0.143837	0.285821	0.319918	0.261721	0.226728	0.15807	0.142776	0.278712	0.207275	0.252741	0.284904	0.189198	0.237077	0.334857	0.18985	0.249242	0.2789	0.269475	0.256582	0.192796	0.250267	0.308506	0.582444	0.451238	0.240161	0.162223	0.204844	0.225494	0.211767	0.164425	0.191788	0.263994	0.258277	0.276474	0.097702	0.224429	0.187077	0.291258	0.211869	0.305977	0.30634	0.118171
407.5	100	0.285669	0.283864	0.262568	0.434389	0.329783	0.224696	0.139165	0.178054	0.178558	0.324579	0.163318	0.143984	0.169765	0.165383	0.200867	0.214035	0.283157	0.234294	0.255081	0.328371	0.176509	0.248158	0.344694	0.274376	0.293022	0.176325	0.21798	0.307315	0.555023	0.325585	0.210376	0.136617	0.215601	0.29605	0.195122	0.157235	0.174833	0.286938	0.282287	0.325149	0.103287	0.205678	0.191953	0.35613	0.156902	0.247685	0.259392	0.115484
410	100	0.29106	0.29558	0.272141	0.458721	0.387464	0.279243	0.117692	0.184436	0.240685	0.33185	0.145057	0.288884	0.213591	0.288273	0.234384	0.218065	0.248644	0.220784	0.239877	0.422874	0.225866	0.22597	0.351668	0.225679	0.236292	0.197766	0.239347	0.327811	0.597544	0.322297	0.276634	0.150059	0.220377	0.264119	0.21085	0.163806	0.172967	0.191431	0.277466	0.322437	0.077185	0.229491	0.148935	0.359236	0.199083	0.25706	0.289989	0.111098
412.5	100	0.300015	0.305612	0.271184	0.480896	0.386541	0.287905	0.127134	0.176581	0.2942	0.219177	0.130292	0.243033	0.242911	0.204395	0.219662	0.241199	0.309375	0.210955	0.276182	0.486319	0.192647	0.24436	0.216814	0.180056	0.270438	0.179347	0.243321	0.320711	0.531688	0.349985	0.264977	0.162294	0.173808	0.272967	0.249027	0.224227	0.20129	0.253118	0.262415	0.324135	0.112293	0.228563	0.20569	0.317042	0.21733	0.244786	0.328601	0.129505
415	100	0.283709	0.328647	0.264575	0.368572	0.404442	0.234043	0.145303	0.17904	0.302752	0.21404	0.266476	0.297711	0.216515	0.366244	0.243477	0.251483	0.293108	0.229032	0.26848	0.414442	0.216757	0.248498	0.203792	0.317341	0.260498	0.16554	0.246874	0.400807	0.600562	0.423858	0.258667	0.146491	0.296777	0.263863	0.223016	0.221662	0.250356	0.327022	0.275648	0.326902	0.147506	0.259799	0.248632	0.397669	0.221085	0.330145	0.243125	0.100837
417.5	100	0.273524	0.327723	0.269862	0.3539	0.377941	0.28037	0.142712	0.206328	0.276837	0.251682	0.163587	0.227844	0.240721	0.293156	0.222063	0.254435	0.309736	0.228046	0.281501	0.34663	0.195979	0.268716	0.208797	0.269765	0.232917	0.153359	0.208657	0.378378	0.55814	0.402707	0.237241	0.173394	0.276647	0.295755	0.179784	0.209873	0.187148	0.310889	0.24973	0.285062	0.126414	0.264857	0.237652	0.386423	0.207224	0.336673	0.25882	0.09705
420	100	0.27762	0.354257	0.259535	0.369074	0.366719	0.255319	0.154182	0.193574	0.292153	0.274618	0.22443	0.106773	0.198454	0.266317	0.221564	0.252476	0.29851	0.241423	0.259962	0.414615	0.227173	0.23442	0.175507	0.339647	0.284426	0.139166	0.263037	0.369019	0.509314	0.34114	0.34059	0.16343	0.223041	0.246063	0.215627	0.227881	0.186794	0.277819	0.260738	0.356306	0.119627	0.274698	0.201797	0.345352	0.246092	0.245618	0.276147	0.099635
422.5	100	0.284787	0.348004	0.262533	0.360247	0.383834	0.207307	0.136848	0.248218	0.257472	0.368859	0.111201	0.350698	0.246235	0.229201	0.200867	0.241267	0.235731	0.240278	0.301643	0.350793	0.340288	0.238963	0.229749	0.336103	0.338387	0.160092	0.28925	0.438149	0.466333	0.42828	0.324336	0.221018	0.260802	0.269954	0.216509	0.207689	0.237841	0.246332	0.267342	0.37915	0.115083	0.280462	0.167396	0.314834	0.231748	0.284845	0.188398	0.094806
425	100	0.259519	0.314852	0.268398	0.469661	0.368138	0.195593	0.168497	0.204118	0.224793	0.236488	0.180258	0.198779	0.292444	0.215782	0.225205	0.227154	0.21123	0.249483	0.270459	0.353049	0.171923	0.254409	0.23446	0.233793	0.20067	0.127058	0.207786	0.286773	0.513171	0.301396	0.26059	0.130383	0.278179	0.295153	0.241357	0.179338	0.148032	0.303661	0.268462	0.310739	0.092297	0.284058	0.206992	0.343986	0.195961	0.318704	0.268452	0.088042
427.5	100	0.296218	0.347408	0.258508	0.439572	0.368908	0.270403	0.145217	0.217982	0.272485	0.210423	0.274396	0.23376	0.285127	0.209414	0.202536	0.324851	0.22094	0.225533	0.305203	0.343561	0.211453	0.250249	0.230391	0.201947	0.310121	0.15413	0.249105	0.272031	0.467862	0.37898	0.252358	0.151225	0.25241	0.284894	0.221209	0.218627	0.193482	0.225064	0.262179	0.267367	0.142907	0.307281	0.172592	0.293522	0.202204	0.303519	0.191462	0.093341
430	100	0.267801	0.331866	0.226997	0.442473	0.365693	0.291515	0.173456	0.16928	0.329365	0.277802	0.284345	0.211856	0.223008	0.31564	0.191687	0.210717	0.276489	0.237313	0.230579	0.371889	0.180977	0.272886	0.194567	0.235676	0.390173	0.155655	0.261677	0.294724	0.496313	0.285206	0.160835	0.183967	0.290826	0.183303	0.212971	0.193192	0.181522	0.296996	0.209007	0.444726	0.121195	0.319735	0.194516	0.274717	0.250112	0.293955	0.316309	0.1035
432.5	100	0.287532	0.335972	0.278677	0.433727	0.394269	0.279686	0.151556	0.253193	0.274896	0.179148	0.218808	0.227045	0.226023	0.258669	0.151224	0.272958	0.21844	0.237633	0.252638	0.431947	0.202291	0.223069	0.197189	0.202667	0.232917	0.136354	0.212553	0.358702	0.552694	0.399208	0.216348	0.142618	0.26339	0.251898	0.23927	0.208695	0.280688	0.28549	0.279997	0.330243	0.15797	0.249	0.211834	0.310437	0.226104	0.260361	0.281418	0.103108
435	100	0.282292	0.344736	0.266453	0.459178	0.354198	0.258409	0.191828	0.220432	0.249602	0.25246	0.202674	0.276136	0.307671	0.289895	0.169455	0.273603	0.2258	0.194537	0.371289	0.318241	0.185382	0.236916	0.226638	0.283612	0.249344	0.147838	0.210995	0.334849	0.498351	0.385172	0.276044	0.183197	0.170833	0.287651	0.192823	0.235219	0.152147	0.254875	0.243382	0.305756	0.121716	0.232133	0.211398	0.328774	0.204435	0.304679	0.179321	0.147834
437.5	100	0.294879	0.328351	0.251262	0.443753	0.358398	0.280028	0.181703	0.242085	0.298249	0.263783	0.178767	0.326447	0.259646	0.261315	0.180495	0.196471	0.271458	0.205616	0.267521	0.35694	0.32445	0.251661	0.243119	0.355916	0.310319	0.187927	0.231476	0.327161	0.504827	0.448566	0.226672	0.190141	0.267854	0.256527	0.255924	0.283465	0.191827	0.282392	0.239762	0.275338	0.150324	0.260979	0.213684	0.332928	0.191432	0.293892	0.239151	0.106578
440	100	0.296274	0.321701	0.245799	0.362154	0.388256	0.245466	0.173899	0.208165	0.278459	0.276861	0.135255	0.287757	0.243646	0.288136	0.182965	0.211016	0.250894	0.189649	0.251338	0.303595	0.258184	0.256127	0.229586	0.293013	0.311611	0.143667	0.212064	0.348524	0.453502	0.30253	0.21067	0.1886	0.18034	0.263773	0.197065	0.166281	0.126398	0.237173	0.243322	0.356813	0.119759	0.234241	0.225329	0.262237	0.224914	0.217833	0.340187	0.127257
442.5	100	0.295316	0.307708	0.257269	0.381669	0.38352	0.203141	0.147706	0.140767	0.251027	0.182277	0.18522	0.175514	0.240129	0.283731	0.182487	0.200587	0.215197	0.216404	0.410531	0.279776	0.298432	0.229472	0.223254	0.228933	0.268948	0.147194	0.260752	0.309419	0.430557	0.23806	0.22663	0.135654	0.169434	0.184214	0.204174	0.149868	0.132484	0.231809	0.271058	0.289417	0.099686	0.242057	0.188607	0.16348	0.222533	0.290792	0.174303	0.139218
445	100	0.312729	0.324045	0.274488	0.354562	0.423021	0.284081	0.167219	0.198482	0.2878	0.343626	0.160898	0.317385	0.302003	0.267205	0.160944	0.247453	0.228421	0.18933	0.276743	0.357385	0.271643	0.268595	0.207546	0.234375	0.309923	0.159118	0.223711	0.246214	0.474108	0.253096	0.203357	0.186603	0.206064	0.214632	0.282291	0.156676	0.117318	0.283774	0.251222	0.287951	0.110726	0.27658	0.215568	0.249102	0.294075	0.290792	0.290073	0.098017
447.5	100	0.315142	0.316749	0.296027	0.392779	0.392177	0.225773	0.182401	0.151924	0.247873	0.333858	0.215166	0.135039	0.259452	0.261247	0.169369	0.21518	0.234356	0.243985	0.284363	0.320693	0.242593	0.260265	0.251626	0.370413	0.268948	0.190619	0.267936	0.339536	0.409382	0.26819	0.24814	0.173161	0.266679	0.277648	0.206295	0.135132	0.169733	0.22387	0.264279	0.23707	0.095898	0.242903	0.204783	0.269085	0.266462	0.365554	0.145879	0.105717
450	100	0.350288	0.308584	0.25576	0.395393	0.340452	0.232016	0.198677	0.205285	0.298976	0.26429	0.118339	0.284306	0.238712	0.266317	0.135162	0.22221	0.272161	0.201076	0.254561	0.271721	0.155313	0.271168	0.235341	0.284138	0.274894	0.174405	0.207984	0.215277	0.416537	0.283072	0.233564	0.153019	0.214605	0.232739	0.221565	0.139757	0.126216	0.253534	0.286154	0.268326	0.116103	0.280629	0.205655	0.273052	0.2856	0.29732	0.167264	0.103132
452.5	100	0.353808	0.285645	0.249445	0.381177	0.394012	0.24615	0.163417	0.140518	0.257684	0.312025	0.23196	0.31337	0.191768	0.340242	0.120374	0.209523	0.264138	0.176834	0.263701	0.295751	0.17907	0.225783	0.235341	0.403963	0.369619	0.174129	0.242212	0.304051	0.480124	0.271016	0.219857	0.142284	0.246325	0.301936	0.187097	0.139608	0.118935	0.233231	0.261296	0.276981	0.108588	0.274446	0.20817	0.273295	0.275677	0.280901	0.079751	0.118825
455	100	0.358918	0.277628	0.263194	0.439698	0.413612	0.190084	0.151352	0.167137	0.252589	0.271778	0.196367	0.129569	0.235349	0.207314	0.143669	0.220289	0.220037	0.224603	0.250802	0.361549	0.210799	0.237245	0.284176	0.298219	0.225271	0.180339	0.184294	0.284019	0.422323	0.310471	0.244757	0.13538	0.172544	0.21821	0.220853	0.163424	0.133498	0.294167	0.263907	0.301126	0.128135	0.26826	0.193921	0.282651	0.192914	0.310626	0.109287	0.108928
457.5	100	0.344169	0.292775	0.26304	0.469661	0.421129	0.243554	0.17141	0.202712	0.22584	0.224152	0.209519	0.122644	0.253694	0.222901	0.147892	0.203105	0.28386	0.203533	0.255122	0.258138	0.254434	0.1944	0.312667	0.347692	0.279363	0.205629	0.259538	0.320927	0.539353	0.301915	0.212088	0.128416	0.257662	0.211016	0.203147	0.190979	0.151898	0.218144	0.266086	0.201614	0.14009	0.264605	0.186606	0.278927	0.213767	0.319876	0.16191	0.098565
460	100	0.348429	0.313086	0.26166	0.416323	0.349838	0.238146	0.201389	0.15665	0.32333	0.268034	0.188447	0.186806	0.209237	0.365919	0.159559	0.240703	0.2766	0.246685	0.27764	0.260461	0.23432	0.293696	0.24796	0.331243	0.329528	0.224489	0.218522	0.304299	0.44067	0.285206	0.23849	0.205204	0.22856	0.258182	0.199508	0.219305	0.152606	0.283626	0.240244	0.23266	0.158469	0.289346	0.239149	0.321495	0.16839	0.325748	0.157548	0.134491
462.5	100	0.323876	0.294804	0.24986	0.489347	0.321542	0.270681	0.206807	0.108436	0.261673	0.216663	0.207661	0.286865	0.218074	0.35839	0.154193	0.202908	0.255844	0.200868	0.228559	0.250769	0.284973	0.254409	0.262342	0.348758	0.300721	0.235302	0.257993	0.36656	0.526062	0.286437	0.204445	0.175766	0.192287	0.236766	0.180734	0.170054	0.12812	0.175567	0.268477	0.19834	0.149748	0.225387	0.222461	0.223973	0.193064	0.24931	0.155763	0.0765
465	100	0.326247	0.267083	0.247523	0.428964	0.317062	0.285208	0.185878	0.111508	0.208568	0.201595	0.104503	0.146778	0.11799	0.279053	0.191213	0.246621	0.232859	0.224311	0.235159	0.262573	0.192583	0.241787	0.251224	0.333735	0.263609	0.237065	0.19289	0.279982	0.413639	0.344505	0.217857	0.163724	0.148783	0.232342	0.181938	0.174976	0.12636	0.230656	0.267483	0.256971	0.091984	0.242283	0.205337	0.330608	0.194404	0.321551	0.113833	0.092793
467.5	100	0.31595	0.292032	0.288818	0.459509	0.339089	0.244909	0.165769	0.233435	0.251968	0.17468	0.248607	0.185022	0.24809	0.26321	0.162853	0.245942	0.207435	0.253169	0.234618	0.254525	0.091019	0.186869	0.227813	0.313312	0.263266	0.293801	0.272162	0.328538	0.433685	0.244539	0.27137	0.125375	0.209516	0.287651	0.21891	0.156968	0.136627	0.193965	0.279751	0.242892	0.125032	0.250069	0.190222	0.287235	0.228926	0.277612	0.169033	0.129662
470	100	0.351848	0.31619	0.263785	0.424819	0.358655	0.298151	0.18184	0.131687	0.236803	0.274835	0.158771	0.328677	0.31611	0.352364	0.196627	0.21921	0.252942	0.258993	0.26312	0.287899	0.206042	0.236095	0.281684	0.349353	0.361366	0.248751	0.279451	0.364797	0.444188	0.295281	0.27116	0.152218	0.283818	0.297256	0.206999	0.181254	0.174412	0.181185	0.239947	0.211448	0.139257	0.236546	0.190222	0.260909	0.203245	0.324714	0.210811	0.126607
472.5	100	0.33203	0.297048	0.255063	0.414327	0.324243	0.34273	0.169775	0.145857	0.308378	0.310289	0.199594	0.170043	0.187581	0.255203	0.172008	0.228378	0.301834	0.218514	0.199196	0.248348	0.168172	0.27813	0.306858	0.322963	0.452308	0.248732	0.286925	0.337773	0.472749	0.342447	0.297976	0.195736	0.176486	0.288164	0.240475	0.147035	0.116055	0.25356	0.223159	0.233333	0.159823	0.273741	0.259771	0.327165	0.219153	0.300168	0.181342	0.084153
475	100	0.322391	0.32094	0.270867	0.441515	0.319803	0.288703	0.169434	0.17039	0.224687	0.289469	0.081671	0.265289	0.222519	0.258191	0.171641	0.258547	0.278658	0.237709	0.271882	0.238144	0.19794	0.244283	0.268869	0.210531	0.259825	0.284017	0.208327	0.316039	0.463945	0.374019	0.27542	0.177003	0.246712	0.267338	0.21354	0.214943	0.15141	0.202535	0.23477	0.344487	0.132284	0.250633	0.187977	0.282034	0.221492	0.282136	0.16297	0.129427
477.5	100	0.326636	0.326898	0.247487	0.509865	0.376242	0.2346	0.157419	0.124023	0.209311	0.252062	0.253447	0.304308	0.223008	0.295529	0.193682	0.224863	0.253223	0.199292	0.247982	0.283872	0.170026	0.256653	0.306858	0.242959	0.231902	0.299322	0.24002	0.34113	0.460257	0.283379	0.381232	0.128781	0.224008	0.250744	0.215695	0.157027	0.166853	0.247191	0.225319	0.286705	0.171098	0.282963	0.186522	0.317716	0.172769	0.326718	0.16159	0.099192
480	100	0.285108	0.296453	0.26625	0.380139	0.382671	0.155408	0.152375	0.174438	0.214709	0.259316	-0.01034	0.101279	0.192412	0.219845	0.172008	0.208613	0.220458	0.200437	0.251858	0.255921	0.097095	0.224185	0.210842	0.203193	0.198165	0.227089	0.151861	0.227296	0.414268	0.250577	0.342513	0.132917	0.14484	0.251603	0.17734	0.13077	0.175331	0.232372	0.248419	0.314124	0.137952	0.233566	0.188691	0.297433	0.193472	0.311597	0.210087	0.125746
482.5	100	0.31917	0.316172	0.267621	0.424443	0.394976	0.208549	0.180186	0.251529	0.242581	0.202825	0.264056	0.212067	0.181179	0.275127	0.194136	0.226341	0.263245	0.244096	0.256438	0.26295	0.138415	0.203409	0.237517	0.299286	0.264018	0.186742	0.243955	0.286293	0.461046	0.374788	0.275083	0.167231	0.291704	0.29982	0.205548	0.137048	0.16294	0.25006	0.232128	0.212529	0.111065	0.258504	0.203646	0.32593	0.249771	0.389849	0.177385	0.133344
485	100	0.304687	0.287393	0.255169	0.385322	0.38344	0.307953	0.201915	0.187068	0.22452	0.141922	0.293072	0.234206	0.182312	0.290851	0.191431	0.247882	0.230921	0.242707	0.387131	0.285237	0.16544	0.202664	0.223091	0.264255	0.205535	0.204215	0.181811	0.326682	0.464574	0.297185	0.212467	0.148852	0.226537	0.252257	0.277022	0.135811	0.151295	0.217621	0.225052	0.25148	0.142831	0.263959	0.188767	0.310624	0.182625	0.328532	0.173983	0.110836
487.5	100	0.319458	0.311947	0.255323	0.340435	0.344515	0.209498	0.166502	0.283611	0.244416	0.234806	0.27535	0.149032	0.197681	0.24443	0.153649	0.227236	0.247038	0.198702	0.316827	0.285991	0.113351	0.242981	0.248885	0.322423	0.307893	0.228642	0.20463	0.264467	0.505107	0.287879	0.279181	0.183095	0.205053	0.219864	0.228064	0.133127	0.182823	0.241491	0.239591	0.278734	0.095926	0.23534	0.239149	0.340861	0.221792	0.321035	0.2504	0.105145
490	100	0.286511	0.304754	0.243841	0.386898	0.389259	0.223518	0.154487	0.231292	0.332504	0.304609	0.449423	0.286653	0.271163	0.437932	0.15508	0.259342	0.297917	0.247081	0.297624	0.284626	0.126981	0.264797	0.240661	0.377226	0.308157	0.215762	0.188757	0.37615	0.360435	0.361598	0.311388	0.159192	0.273404	0.25813	0.236267	0.145179	0.138885	0.215127	0.23824	0.292703	0.093262	0.247905	0.211398	0.380791	0.19875	0.368729	0.266431	0.138458
492.5	100	0.300366	0.282496	0.244961	0.440897	0.419055	0.189235	0.14646	0.195105	0.229873	0.189422	0.224577	0.23869	0.170989	0.342803	0.167505	0.214945	0.257471	0.267747	0.272183	0.247564	0.091855	0.253818	0.25464	0.300822	0.300655	0.143198	0.19915	0.280493	0.420514	0.213179	0.247684	0.190232	0.233366	0.224237	0.191762	0.126081	0.088785	0.246118	0.252341	0.311588	0.119704	0.249	0.205808	0.254678	0.180727	0.285487	0.120872	0.121203
495	100	0.279303	0.308894	0.253837	0.38354	0.415293	0.260727	0.151932	0.170142	0.286709	0.232472	0.204825	0.23376	0.244419	0.291124	0.145315	0.223871	0.261698	0.224415	0.24994	0.247488	0.170315	0.243276	0.272894	0.420647	0.257584	0.19106	0.157738	0.322041	0.353909	0.30826	0.215471	0.158827	0.240894	0.266735	0.166702	0.110197	0.166882	0.220115	0.207918	0.33301	0.104329	0.235703	0.172827	0.346774	0.167383	0.359682	0.205389	0.122558
497.5	100	0.289021	0.282891	0.249009	0.35979	0.393955	0.148658	0.167286	0.192282	0.220957	0.166377	0.201208	0.25557	0.216129	0.321872	0.183786	0.211117	0.241214	0.243346	0.279941	0.269708	0.144008	0.246965	0.266128	0.265155	0.185719	0.170344	0.20871	0.29313	0.430727	0.243405	0.244968	0.187738	0.246414	0.298666	0.219869	0.144916	0.147075	0.251884	0.228397	0.266695	0.116936	0.263254	0.224463	0.412394	0.207932	0.394372	0.174387	0.177623
500	100	0.307578	0.265878	0.265875	0.436797	0.400857	0.161259	0.154981	0.135486	0.253484	0.274401	0.18346	0.28832	0.239833	0.387192	0.185345	0.232061	0.33241	0.24009	0.298445	0.273637	0.145851	0.274999	0.269468	0.447758	0.344808	0.19004	0.237168	0.309883	0.447426	0.327488	0.240954	0.202944	0.290915	0.275289	0.21863	0.143381	0.147822	0.238447	0.265619	0.304124	0.127038	0.225331	0.172592	0.353192	0.210229	0.363361	0.145239	0.191017
502.5	100	0.301193	0.28233	0.243815	0.322817	0.398116	0.164412	0.140462	0.21915	0.190204	0.197634	0.249951	0.236436	0.223291	0.233333	0.141179	0.228412	0.242318	0.201076	0.202037	0.201451	0.139904	0.21025	0.266737	0.387167	0.377872	0.199089	0.127392	0.336102	0.475816	0.272785	0.221113	0.163622	0.208906	0.230521	0.183245	0.153343	0.142894	0.182272	0.235608	0.288623	0.122944	0.181389	0.183807	0.300614	0.211053	0.369763	0.291774	0.114646
505	100	0.252928	0.30203	0.261294	0.372305	0.363642	0.249075	0.166043	0.178303	0.200227	0.161114	0.246993	0.160089	0.186448	0.32865	0.162593	0.227453	0.24262	0.187435	0.227677	0.230534	0.117873	0.246374	0.261417	0.38822	0.366165	0.1818	0.187502	0.235077	0.35277	0.243097	0.195715	0.207039	0.211584	0.246563	0.16168	0.155646	0.185875	0.225211	0.252929	0.26245	0.131007	0.194348	0.166565	0.349319	0.238258	0.284908	0.184744	0.148277
507.5	100	0.283537	0.297247	0.269875	0.430701	0.417675	0.21288	0.164644	0.209275	0.236485	0.279973	0.112423	0.216551	0.230853	0.402557	0.155946	0.221796	0.203107	0.226789	0.182533	0.293941	0.089712	0.224963	0.302071	0.329235	0.294709	0.211454	0.189483	0.332668	0.433515	0.154592	0.214551	0.210942	0.261337	0.281867	0.205905	0.153254	0.167169	0.204211	0.248143	0.2944	0.173631	0.246358	0.218131	0.354764	0.240781	0.391147	0.164587	0.190391
510	100	0.264528	0.309208	0.263856	0.397049	0.439076	0.31307	0.154573	0.164314	0.20784	0.219575	0.142246	0.171945	0.236612	0.355471	0.131677	0.23052	0.271007	0.200812	0.221939	0.286195	0.129242	0.266964	0.221362	0.407161	0.333918	0.193724	0.211721	0.313503	0.44084	0.327104	0.197883	0.20044	0.254196	0.279302	0.265222	0.179784	0.127097	0.236985	0.235503	0.242318	0.104433	0.251984	0.173139	0.359573	0.188935	0.25861	0.179086	0.115116
512.5	100	0.270486	0.296933	0.255959	0.376943	0.377188	0.275304	0.154283	0.192349	0.263871	0.180721	0.107314	0.253668	0.303717	0.38948	0.143735	0.234367	0.24507	0.20268	0.225917	0.267762	0.156267	0.262126	0.270958	0.284858	0.365493	0.206254	0.157685	0.405278	0.400578	0.213871	0.240203	0.201008	0.254984	0.204873	0.260131	0.136841	0.12147	0.185879	0.269054	0.242715	0.147166	0.205396	0.192701	0.251852	0.184406	0.308308	0.272022	0.137338
515	100	0.271291	0.313452	0.246518	0.391284	0.409554	0.260436	0.174036	0.123525	0.277201	0.207004	0.167082	0.266862	0.297121	0.429123	0.168503	0.254715	0.326555	0.269087	0.248201	0.304892	0.128235	0.275897	0.281478	0.458586	0.403291	0.20992	0.198569	0.316596	0.39712	0.345178	0.172527	0.230719	0.287984	0.257579	0.247542	0.134187	0.141765	0.221188	0.266584	0.250179	0.181513	0.247653	0.201007	0.356785	0.225064	0.237478	0.217041	0.124152
517.5	100	0.267733	0.326056	0.263207	0.305907	0.344059	0.289146	0.183102	0.166888	0.255486	0.234263	0.071331	0.09379	0.173179	0.334881	0.140247	0.200967	0.25236	0.223853	0.23164	0.241824	0.120905	0.229582	0.182241	0.307579	0.239944	0.172273	0.168658	0.228255	0.483361	0.352715	0.23816	0.17897	0.275606	0.222788	0.257052	0.132538	0.159887	0.209642	0.261838	0.260807	0.120099	0.16764	0.179283	0.2619	0.170471	0.360325	0.099503	0.150341
520	100	0.274709	0.342178	0.23388	0.339021	0.370463	0.228749	0.16974	0.198722	0.293578	0.263404	0.191674	0.231201	0.230467	0.458249	0.264996	0.213288	0.2622	0.200305	0.201318	0.349293	0.217882	0.261415	0.275157	0.266387	0.265033	0.241236	0.181428	0.340696	0.474337	0.313202	0.222784	0.203076	0.266708	0.285843	0.282647	0.157706	0.109864	0.272482	0.228302	0.255493	0.110336	0.171437	0.14685	0.568801	0.265904	0.278192	0.263114	0.123106
522.5	100	0.258348	0.386747	0.23414	0.417648	0.37007	0.223911	0.188112	0.193938	0.326954	0.356848	0.213552	0.199554	0.227633	0.313335	0.148626	0.232875	0.227266	0.21857	0.207617	0.229885	0.159664	0.269832	0.224147	0.295561	0.277676	0.217324	0.194779	0.264684	0.47087	0.222197	0.220447	0.12868	0.282598	0.262567	0.218452	0.101473	0.14521	0.213893	0.209896	0.231018	0.151497	0.276862	0.177233	0.268281	0.177564	0.446465	0.189846	0.112116
525	100	0.261909	0.320415	0.246354	0.313328	0.367072	0.266578	0.135009	0.114569	0.243263	0.247703	0.10773	0.278695	0.206802	0.337186	0.14183	0.23508	0.229405	0.246706	0.212299	0.278721	0.212825	0.277429	0.219588	0.267924	0.173683	0.25147	0.281432	0.306495	0.448045	0.353003	0.234813	0.163196	0.281988	0.2787	0.233654	0.106484	0.135785	0.21341	0.262757	0.279693	0.120669	0.26525	0.253903	0.263135	0.184107	0.353533	0.229115	0.086033
527.5	100	0.255251	0.369471	0.238303	0.338779	0.360114	0.268212	0.184533	0.195593	0.227932	0.251339	0.225506	0.230191	0.191047	0.402626	0.176165	0.231796	0.312206	0.239181	0.240601	0.30769	0.218065	0.310039	0.215726	0.251128	0.27409	0.218059	0.221572	0.298034	0.343916	0.329719	0.217225	0.205042	0.315598	0.277199	0.222973	0.146862	0.132484	0.213222	0.269537	0.226101	0.09324	0.200111	0.254264	0.328063	0.223499	0.354768	0.174068	0.133445
530	100	0.264629	0.374816	0.245256	0.33185	0.374846	0.237589	0.152665	0.178236	0.18664	0.285616	0.211939	0.169809	0.198557	0.332235	0.159212	0.2378	0.280536	0.217473	0.210137	0.21603	0.201219	0.24667	0.297796	0.258702	0.259008	0.19862	0.170019	0.141878	0.360665	0.42728	0.231851	0.171164	0.231045	0.193819	0.245531	0.129116	0.142263	0.240231	0.254968	0.207501	0.119551	0.184087	0.268153	0.30589	0.258287	0.256543	0.230647	0.12329
532.5	100	0.267023	0.369848	0.215078	0.314698	0.361293	0.197619	0.155577	0.202645	0.173159	0.228945	0.008336	0.127339	0.195826	0.320455	0.13804	0.226539	0.253504	0.242464	0.22862	0.286534	0.17937	0.263243	0.35417	0.253427	0.242304	0.220594	0.121806	0.221928	0.395751	0.340467	0.217689	0.206907	0.246236	0.188433	0.221955	0.14194	0.140569	0.213142	0.265835	0.208791	0.119836	0.215631	0.201832	0.360845	0.21246	0.332401	0.211872	0.135615
535	100	0.260031	0.273551	0.251439	0.293642	0.363704	0.2529	0.161339	0.202099	0.280931	0.219955	0.093087	0.149572	0.209391	0.378656	0.138626	0.268648	0.291903	0.231704	0.255698	0.242511	0.189196	0.275229	0.315485	0.297749	0.204928	0.218895	0.193709	0.316241	0.452422	0.274958	0.279139	0.1716	0.272005	0.248435	0.243512	0.152521	0.080518	0.175567	0.241318	0.181945	0.093706	0.231655	0.183648	0.278628	0.17589	0.301264	0.161017	0.132376
537.5	100	0.26835	0.281572	0.248749	0.243904	0.384529	0.215299	0.174699	0.197679	0.283873	0.23571	0.141293	0.159197	0.205977	0.227767	0.146399	0.211762	0.263696	0.220465	0.235557	0.26691	0.171033	0.183486	0.277083	0.327753	0.208105	0.174726	0.150884	0.26043	0.422723	0.206026	0.298313	0.240218	0.245968	0.159772	0.244081	0.162365	0.149401	0.213303	0.274729	0.197601	0.131791	0.234553	0.165193	0.289686	0.186637	0.416159	0.224905	0.1453
540	100	0.269776	0.300777	0.26703	0.301395	0.387344	0.195428	0.173472	0.139475	0.221275	0.247992	0.086902	0.173495	0.235002	0.275537	0.141438	0.223968	0.304364	0.239979	0.242121	0.299673	0.127753	0.262422	0.251257	0.328819	0.247037	0.266637	0.16648	0.299488	0.410061	0.272035	0.309717	0.236051	0.221419	0.265427	0.266104	0.140762	0.124848	0.258857	0.245095	0.218582	0.139125	0.27855	0.205177	0.2201	0.222941	0.333888	0.08849	0.115876
542.5	100	0.274941	0.317939	0.271762	0.307608	0.372401	0.300355	0.139662	0.157626	0.265555	0.167372	0.04823	0.06975	0.176064	0.294982	0.194957	0.214766	0.256858	0.234557	0.255403	0.274791	0.086679	0.197935	0.228901	0.249412	0.226563	0.191271	0.127933	0.249478	0.424142	0.323739	0.245256	0.169765	0.276037	0.19346	0.277726	0.145387	0.078308	0.19355	0.244241	0.146092	0.113411	0.240004	0.194316	0.277038	0.207074	0.380738	0.195352	0.123889
545	100	0.25797	0.283697	0.262061	0.291028	0.348419	0.213159	0.162362	0.185231	0.271848	0.207963	0.106654	0.139969	0.163903	0.310023	0.19786	0.179258	0.298962	0.231919	0.212595	0.251312	0.162579	0.21834	0.295294	0.270416	0.220814	0.165264	0.193128	0.237923	0.42715	0.286917	0.261426	0.215777	0.229349	0.272121	0.220751	0.130062	0.069964	0.239413	0.204593	0.158198	0.085483	0.272279	0.139452	0.239129	0.170021	0.359808	0.257927	0.125718
547.5	100	0.25861	0.282858	0.256867	0.321537	0.390582	0.190755	0.196293	0.191852	0.211146	0.22209	0.05197	0.082052	0.225056	0.388404	0.178697	0.203023	0.256969	0.254023	0.200038	0.313663	0.171269	0.187208	0.268227	0.310058	0.272192	0.189829	0.160643	0.254629	0.384059	0.343889	0.290712	0.287872	0.212105	0.234355	0.308344	0.165133	0.113519	0.14129	0.242262	0.176631	0.121009	0.210543	0.189238	0.258607	0.145755	0.338033	0.221992	0.096764
550	100	0.248488	0.323845	0.269602	0.370273	0.443196	0.306434	0.183032	0.235827	0.218227	0.246979	0.112692	0.182439	0.274242	0.49924	0.169022	0.206206	0.321605	0.283742	0.251899	0.252444	0.163297	0.244776	0.267259	0.310709	0.221764	0.171667	0.153314	0.300385	0.438392	0.467601	0.218818	0.250963	0.189564	0.25622	0.246549	0.114708	0.128436	0.220679	0.247817	0.133039	0.120905	0.192689	0.161176	0.238717	0.186854	0.399551	0.21268	0.094124
552.5	100	0.256092	0.28322	0.259605	0.403683	0.397187	0.227457	0.183185	0.182657	0.261733	0.252623	0.105432	0.172156	0.307865	0.560207	0.1724	0.203187	0.316655	0.261236	0.250817	0.266638	0.163886	0.214727	0.271404	0.313963	0.225271	0.205207	0.189972	0.288227	0.41182	0.258287	0.203273	0.26626	0.251265	0.265081	0.25281	0.145827	0.114677	0.215341	0.223842	0.161075	0.160738	0.198453	0.204	0.266391	0.198492	0.348631	0.205304	0.10209
555	100	0.245967	0.281487	0.246672	0.396011	0.367745	0.246365	0.16531	0.218901	0.234605	0.248499	0.101276	0.205024	0.247742	0.515033	0.191798	0.209855	0.309063	0.251086	0.226116	0.219846	0.150138	0.178604	0.258796	0.356927	0.203847	0.205859	0.124143	0.279858	0.430387	0.194701	0.235444	0.208641	0.222817	0.224647	0.281018	0.136043	0.0991	0.238259	0.26013	0.14338	0.146799	0.188025	0.162949	0.307986	0.194696	0.361938	0.111392	0.118304
557.5	100	0.247916	0.301602	0.258437	0.386933	0.388194	0.216654	0.160418	0.263556	0.1995	0.165021	-0.02726	0.141754	0.198119	0.622813	0.172898	0.21246	0.331506	0.254509	0.250501	0.23889	0.104178	0.213239	0.219795	0.281895	0.176319	0.176582	0.149577	0.235293	0.509763	0.298954	0.237571	0.179831	0.302074	0.190292	0.209188	0.140084	0.132589	0.230173	0.267809	0.150557	0.147451	0.182569	0.223209	0.272547	0.19964	0.425207	0.188869	0.132325
560	100	0.274792	0.346484	0.244971	0.328583	0.405901	0.23826	0.16524	0.230431	0.292259	0.191104	0.242569	0.163775	0.175034	0.569358	0.19628	0.218945	0.34459	0.290392	0.291381	0.250566	0.196333	0.205456	0.301821	0.275802	0.307353	0.217783	0.174773	0.288366	0.450264	0.294609	0.297604	0.178128	0.189311	0.277648	0.242842	0.148749	0.126398	0.255237	0.238099	0.276364	0.120044	0.177901	0.194156	0.293429	0.197934	0.37842	0.275019	0.152088
562.5	100	0.285108	0.334243	0.236817	0.311296	0.398885	0.233371	0.169297	0.163396	0.226416	0.256367	0.091742	0.158868	0.273366	0.496731	0.165752	0.189721	0.286982	0.248712	0.246079	0.294182	0.161036	0.215242	0.245904	0.304976	0.217637	0.22618	0.181573	0.266401	0.501989	0.314048	0.290874	0.252291	0.229691	0.222224	0.223754	0.125819	0.104793	0.248129	0.209941	0.157624	0.115111	0.17304	0.174358	0.175922	0.169505	0.316902	0.235666	0.143499
565	100	0.264872	0.256175	0.266347	0.350175	0.382631	0.179673	0.145131	0.082554	0.266601	0.241227	0.105969	0.189388	0.274138	0.3609	0.148865	0.199042	0.252581	0.279313	0.23264	0.276262	0.177698	0.188292	0.242717	0.332779	0.209318	0.240979	0.179685	0.247544	0.440151	0.227523	0.287077	0.214176	0.214768	0.187984	0.242206	0.1501	0.112256	0.256511	0.218976	0.188494	0.128606	0.183468	0.184631	0.180694	0.163745	0.288083	0.174707	0.160575
567.5	100	0.283429	0.307841	0.253882	0.307733	0.321599	0.180851	0.165259	0.129477	0.270968	0.14364	0.103818	0.121845	0.235401	0.392058	0.146288	0.185989	0.32281	0.239021	0.243677	0.18473	0.143172	0.207765	0.290257	0.317812	0.198428	0.236992	0.185944	0.249725	0.423692	0.336698	0.245803	0.127747	0.241995	0.230021	0.236233	0.146005	0.10574	0.288279	0.237537	0.128684	0.112162	0.154091	0.201832	0.215515	0.122638	0.285109	0.151469	0.141098
570	100	0.301028	0.29096	0.246637	0.316515	0.345621	0.286778	0.132606	0.13561	0.340117	0.207402	0.271047	0.19352	0.236522	0.307104	0.160165	0.211333	0.294072	0.229677	0.270821	0.258824	0.267657	0.252252	0.283012	0.325981	0.22183	0.271212	0.211285	0.312513	0.415687	0.299454	0.2552	0.189401	0.270517	0.336984	0.307495	0.133835	0.08425	0.278262	0.245497	0.131616	0.124117	0.168991	0.167313	0.262331	0.156311	0.290011	0.156807	0.099427
572.5	100	0.281502	0.282429	0.317198	0.28751	0.40744	0.245187	0.153021	0.18768	0.278565	0.238442	0.178107	0.179645	0.261411	0.433937	0.177163	0.204747	0.365626	0.260778	0.253719	0.302946	0.154906	0.269789	0.358271	0.424677	0.255158	0.293479	0.169438	0.377651	0.432826	0.278938	0.352451	0.227982	0.266679	0.217902	0.273137	0.149749	0.139976	0.237656	0.248063	0.184988	0.15831	0.220381	0.242688	0.310007	0.179836	0.450661	0.294687	0.129349
575	0	0.358802	0.393382	0.389981	0.44036	0.44408	0.2856	0.204149	0.244046	0.376223	0.26836	0.19649	0.168799	0.285758	0.490636	0.210632	0.274417	0.353727	0.279334	0.310665	0.388746	0.233784	0.358631	0.423109	0.409404	0.269832	0.248475	0.185944	0.425511	0.471839	0.305299	0.273918	0.21375	0.328989	0.301231	0.278295	0.220716	0.187779	0.278678	0.308994	0.258327	0.181826	0.245037	0.297164	0.395536	0.192914	0.405877	0.304235	0.163892
577.5	0	0.497185	0.438823	0.361257	0.528799	0.513102	0.28346	0.220765	0.168544	0.496065	0.272448	0.214775	0.21465	0.378074	0.456832	0.26714	0.293887	0.483221	0.32302	0.303765	0.381475	0.24599	0.40696	0.428146	0.424317	0.320536	0.229432	0.198569	0.287067	0.591248	0.259499	0.370165	0.223715	0.399839	0.262965	0.312653	0.220038	0.212226	0.394408	0.34468	0.248426	0.244314	0.312539	0.335381	0.4759	0.236543	0.419902	0.326092	0.246631
580	0	0.526377	0.494894	0.371513	0.45549	0.564788	0.284536	0.281453	0.211543	0.4651	0.303759	0.30395	0.248081	0.355337	0.444642	0.318123	0.315033	0.551432	0.385602	0.376471	0.434066	0.342367	0.394481	0.472303	0.397635	0.372929	0.289116	0.262363	0.394837	0.702193	0.344466	0.40049	0.27957	0.416592	0.374955	0.274409	0.261535	0.287223	0.466448	0.460339	0.319328	0.299759	0.353976	0.338332	0.467031	0.236102	0.568984	0.349246	0.277128
582.5	0	0.566577	0.548769	0.359167	0.446242	0.616696	0.359511	0.284194	0.181853	0.562287	0.269698	0.125037	0.177087	0.298783	0.470848	0.28474	0.326142	0.551432	0.40293	0.36983	0.448502	0.162943	0.444375	0.430593	0.369527	0.362988	0.239895	0.252169	0.395656	0.664098	0.282937	0.453294	0.280807	0.453565	0.241036	0.466028	0.262481	0.241879	0.464999	0.46402	0.263078	0.250996	0.363087	0.356911	0.432808	0.279581	0.506042	0.368679	0.296268
585	0	0.627803	0.589838	0.385888	0.437209	0.567176	0.328888	0.309947	0.230928	0.373705	0.312749	0.332282	0.334147	0.449082	0.481485	0.325875	0.341452	0.550418	0.396446	0.390869	0.487955	0.251465	0.432837	0.470975	0.258162	0.410515	0.318816	0.287744	0.426764	0.754377	0.280226	0.463653	0.236558	0.416414	0.308028	0.466986	0.309192	0.205366	0.490559	0.409728	0.271832	0.301196	0.410766	0.365529	0.464093	0.236993	0.503194	0.282142	0.267388
587.5	0	0.672514	0.573966	0.353986	0.494235	0.686089	0.45176	0.323717	0.226508	0.538722	0.389064	0.292681	0.334711	0.475427	0.523962	0.314444	0.322179	0.566956	0.420743	0.378368	0.475051	0.183892	0.424157	0.45816	0.383664	0.374959	0.318715	0.289646	0.472829	0.833983	0.303223	0.432493	0.351898	0.398084	0.346191	0.474231	0.318506	0.257533	0.421456	0.455488	0.331036	0.252043	0.412706	0.4089	0.456291	0.250037	0.454542	0.313396	0.334649
[truncated: 22 more columns]

## Sheet: Figure 2C
	nuclear int. (Oct4)				nuclear int. (Nanog)
nuclear YAP (a.u.)	replicate 1	replicate 2	replicate 3	replicate 4	replicate 1	replicate 2	replicate 3	replicate 4
37.5	0.892132	0.93167	1.03406	1.01922	0.376293	0.478145	0.53938	0.445455
112.5	1.12726	1.02758	1.06146	1.06453	1.00887	0.897859	1.02075	1.1562
187.5	1.06345	1.01379	1.03483	1.04935	0.962558	1.02141	0.824863	0.966116
262.5	0.99154	0.78498	0.95954	0.905813	0.922652	0.957181	0.578862	0.811157
337.5	0.878032	0.989343	1.01332	0.888019	0.904424	0.479037	0.451306	0.773967
412.5	0.893542	0.722292	0.937005	0.850059	0.304365	0.05174	0.34096	0.313223
487.5	0.742668	1.11221	0.899746	0.723606	0.372352	0.450491	0.42701	0.267769
562.5	0.916103	0.705366	0.826125	0.889205	0.304365	0.038359	0.115206	0.778099
637.5	0.630217	0.096978	0.812425	0.709964	0.370874	0.021855	0.8279	0.068802
712.5	0.29357	0.015171	0.670175	0.646738	0.017637	0	0.082304	0
787.5	0	0	0.41538	0.276987	0	0	0.047378	0
862.5	0.360547	0	0.40104	0.195374	0.113213	0	0	0
937.5	0.341159	0	0.211672	0.204745	0.092571	0	0.074205	0
1012.5	0.000141		0	0.511269	0		0	0.008884
1087.5	0.359137	0	0	0.123488	0	0.008029	0	0
1162.5	0.078046	0.093468	0.237664	0	0	0.05174	0.431059	0
1237.5	0	0	0.003611	0	0	0	0.053452	0
1312.5	0	0.057172	0	0.002135	0	0	0	0
1387.5	0	0	0	0	0.189083	0	0	0
1462.5	0	0	0	0	0.044241	0	0.03938	0
1537.5	0	0	0.113979	0	0	0.00446	0	0
1612.5	0	0	0	0.097272	0.132919	0	0	1.25331
1687.5	0	0	0.202197	0	0	0	0.094047	0.100413
1762.5	0	0	0	0.025148	0.067888	0	0	0.065289
1837.5	0.046813	0	0.027157	0.010558	0	0	0.032193	0.033264
1912.5	0	0	0	0.008066	0.015716	0	0.005467	0
1987.5	0.004371		0	0	0.216721		0.007998	0
2062.5	0.081571		0	0	0.001921		0	0
2137.5	0	0	0	0	0	0.061552	0	0.00124
2212.5	0.447265	0	0.029333	0.015184	0.279732	0.052632	0.005973	0.041942
2287.5	0.020234	0.54175	0	0	0.074835	0.369313	0	0
2362.5	0.132826	0.49254	0	0	0.132427	0.248439	0.008909	0
2437.5	0.256909	0	0.000141	0.031079	0.060991	0	0	0
2512.5	0.022843	0.005767	0	0.001423	0.27382	0.088314	0.01802	0.059091
2587.5	0.762408		0.004123	0	0.009755		0.025106	0
2662.5	0.27524	0.197593	0.008732	0.135587	0.014681	0.398751	0.056489	0.116322
2737.5	0		0	0	0		0.04839	0.008884
2812.5			0.233041	0			0.745394	0.07562
2887.5				0				0
2962.5			0.02434	0.139265			0	0
3037.5		0.04338	0.10476	0		0.417484	0	0
3112.5	0		0.105273	0.046738	0.039314		0.095971	0.041942
3187.5			0				0.144564
3262.5	0		0.050985	0	0		0	0
3337.5			0	0			0.119255	0.03843
3412.5			0.056874	0.035824			0.08686	0
3487.5			0	0			0	0.028099
3562.5			0	0			0.245799	0
3637.5			0	0			0	0.172727
3712.5			0.490666	0			0.012047	0
3787.5				0.0586				0
3862.5			0	0			0.04839	0
3937.5				0.00605				0.321488
4012.5				0.087663				0.159298
4087.5	0			0	0			0.119008
4162.5				0.598221				0.309504
4237.5			0				0.04839
4312.5			0	0			0.093035	0.156198
4387.5				0				0.096281
4462.5				0.030012				0.122521
4537.5
4612.5
4687.5				0				0.252273
4762.5				0.02847				0.121074
4837.5
4912.5
4987.5
5062.5
5137.5
5212.5				0.487782				0
5287.5				0				0.199587
5362.5
5437.5
5512.5
5587.5
5662.5
5737.5				0.010439				0
5812.5
5887.5
5962.5
6037.5
6112.5
6187.5
6262.5
6337.5
6412.5				0.521945				2.30702
6487.5
6562.5
6637.5
6712.5
6787.5
6862.5
6937.5
7012.5
7087.5
7162.5
7237.5
7312.5
7387.5
7462.5			0.090932				0.060539

## Sheet: Figure 2D
nuclear YAP (a.u.)	TEAD mutant reporter	WT reporter
0	1136.09	1244.83
75	1067.4	1373.15
225	984.462	1428.36
375	1010.69	1204.04
525	987.316	1162.48
675	939.261	1284.7
825	893.935	1301.81
975	819.637	1102.7
1125	830	1184.75
1275	832.871	1195.17
1425	789.654	1150.33
1575	758.129	1313.44
1725	802.577	1120.48
1875	656.226	1045.35
2025	834.308	1277.5
2175	602.2	1102.14
2325	483.125	1072
2475	813	1129.93
2625	468.385	1016.54
2775	606.667	921.2
2925	854.167	864.667
3075	1121	1053.8
3225	579.75	752.571
3375	472.5	1201.4
3525	931.75	1343.33
3675	809	271
3825	124	518
3975	945
4125	170	812
4275	778	1657.67
4425	616	1323
4575
4725	1606.5	743
4875	490.5	620
5025	354.5
5175	745.5
5325	1109	249
5475		412
5625	696	1109
5775		1077
5925
6075	913.5
6225		1680
6375	200
6525		342
6675		371
6825	172
6975		1674
7125	1256	485
7275
7425		387
7575	144
7725
7875
8025
8175	1052
8325	220
8475	198	1625
8625
8775	68
8925
9075
9225
9375		231
9525
9675	52
9825
9975
10125		360.5
10275	106
10425	1017
10575	125
10725
10875	643
11025
11175	517
11325	574	62
11475
11625
11775	342
11925
12075
12225
12375
12525
12675
12825
12975	568
13125	851
13275
13425
13575	531	84
13725		62
13875	90
14025	45
14175
14325
14475
14625
14775
14925
15075	369	296
15225	347
15375
15525
15675		689
15825
15975
16125		370
16275
16425
16575		237
16725	259
16875	587
17025
17175
17325		568
17475
17625
17775
17925
18075	576
18225
18375
18525
18675	303
18825	279
18975
19125
19275
19425
19575		183
19725	127
19875
20025
20175
20325
20475
20625
20775
20925
21075
21225
21375
21525
21675
21825
21975
22125
22275
22425
22575
22725
22875
23025
23175
23325
23475
23625
23775
23925
24075
24225
24375	398
24525
24675
24825
24975
25125
25275
25425
25575
25725
25875
26025
26175
26325
26475
26625
26775
26925
27075
27225
27375
27525
27675	367
27825
27975
28125
28275
28425
28575
28725
28875
29025
29175
29325
29475
29625
29775
29925
30075
30225
30375
30525
30675
30825
30975
31125
31275
31425
31575
31725
31875
32025
32175
32325
32475
32625
32775
32925
33075
33225
33375
33525
33675
33825
33975
34125
34275
34425
34575
34725
34875
35025
35175
35325
35475
35625
35775
35925
36075
36225
36375
36525
36675
36825
36975
37125
37275
37425
37575
37725
37875
38025
38175
38325
38475
38625
38775
38925
39075
39225
39375
39525
39675
39825
39975
40125
40275
40425
40575
40725
40875
41025
41175
41325
41475
41625
41775
41925
42075
42225
42375
42525
42675
42825
42975
43125
43275
43425
43575
43725
43875
44025
44175
44325
44475
44625
44775
44925
45075
45225
45375
45525
45675
45825
45975
46125
46275
46425
46575
46725
46875
47025
47175
47325
47475
47625
47775
47925
48075
48225
48375
48525
48675
48825
48975
49125
49275
49425
49575
49725
49875
50025
50175
50325
50475
50625
50775
50925
51075
51225
51375
51525
51675
51825
51975
52125
52275
52425
52575
52725
52875
53025
53175
53325
53475
53625
53775
53925
54075
54225
54375
54525
54675
54825
54975
55125
55275
55425
55575
55725
55875
56025
56175
56325
56475
56625
56775
56925
57075
57225
57375
57525
57675
57825
57975
58125
58275
58425
58575
58725
58875
59025
59175
59325
59475
59625
59775
59925
60075
60225
60375
60525
60675
60825
60975
61125
61275
61425
61575
61725
61875
62025
62175
62325
62475
62625
62775
62925
63075
63225
63375
63525
63675
63825
63975
64125
64275
64425
64575
64725
64875

## Sheet: Figure 3C
	LEXY-YAP										YAP
condition	replicate 1	replicate 2	replicate 3	replicate 4	replicate 5	replicate 6	replicate 7	mean	SEM		replicate 1	replicate 2	replicate 3	replicate 4	replicate 5	replicate 6	replicate 7	mean	SEM
dark	0	0	0	0	0	0	0	0	0		0	0	0	0	0	0	0	0	0
chronic	0.00910405	0.12568	-0.0282847	0.332267	0.0427949	-0.0109562	-0.0165408	0.06487	0.0487587		0.0033237	0.016837	0.0278285	0.0284293	0.00451292	0.000996016	-0.01142	0.0100725	0.00560351
15	0.121965	0.00867347	-0.0866788	0.492182	0.0406162	-0.0113297	0.0113269	0.08239	0.0722253		0.0593931	-0.00289	0.00912409	0.0341151	0.00280112	-0.0125747	0.006023	0.0137131	0.00934635
60	0.0469653	0.164116	0.792883	0.380952	0.0638033	0.330428	-0.0023373	0.2538	0.105241		-0.00578035	-0.04677	0.0620438	0.0618337	0.0281668	0.0311255	-0.01034	0.0171828	0.015194
120	0.0177746	0.102551	0.190237	0.030917	0.00357921	0.0648655	0.00143833	0.05877	0.0258323		0.0317919	0.019898	-0.00228102	-0.018479	0.00295674	0.0112052	-0.01286	0.00460454	0.00673406
240	0.0699422	0.0726191	0.0985401	0.278252	0.0238095	0.0244024	-0.0089896	0.0798	0.0358471		0.00115607	-0.01378	0.0369526	0.000710732	0.00918145	-0.00485558	-0.02184	0.00107503	0.00712807

## Sheet: Figure 3D
	LEXY-YAP										YAP
condition	replicate 1	replicate 2	replicate 3	replicate 4	replicate 5	replicate 6	replicate 7	mean	SEM		replicate 1	replicate 2	replicate 3	replicate 4	replicate 5	replicate 6	replicate 7	mean	SEM
dark	0	0	0	0	0	0	0	0	0		0	0	0	0	0	0	0	0	0
chronic	0.0178063	0.0815385	-0.0614162	0.0454545	0.0611332	-0.0581655	-0.0777	0.00123582	0.0248571		-0.0135328	-0.00615385	0.0830925	-0.0371658	0.0407555	-0.0626398	-0.163163	-0.0226867	0.0297252
15	0.25	0.0253846	-0.161127	0.17861	0.0929423	-0.111857	-0.0229	0.0358647	0.0564165		0.16453	-0.0830769	-0.0708092	-0.0393048	-0.00894632	-0.0637584	-0.0671846	-0.0240786	0.0327804
60	0.00854701	0.141538	0.191474	0.163636	0.0472167	0.0604027	-0.0128	0.0857165	0.0301409		-0.0833333	-0.0692308	0.0115607	0.00882353	-0.00397614	0.00894855	-0.0169104	-0.0205883	0.0149312
120	0.0548433	0.000769231	-0.102601	0.00481283	0.0849901	0.0212528	-0.0667	-0.000376133	0.0247278		0.0747863	-0.00769231	-0.0469653	-0.0243316	0.0129225	0.00894855	-0.157678	-0.0200014	0.0270621
240	0.0270655	0.0253846	-0.0960983	0.149198	0.0651093	-0.0257271	-0.0667	0.011176	0.0313762		-0.0947293	-0.0384615	-0.0310694	-0.021123	0.00695825	-0.0246085	-0.163163	-0.0523137	0.0218127

## Sheet: Figure 4B
time (min)	Oct4-MS2 (a.u.)
0	360.101
0.5	6573.83
1	9932.35
1.5	6260.49
2	867.876
2.5	11586.9
3	8626.58
3.5	5123.23
4	742.44
4.5	31.7638
5	330.493
5.5	-381.284
6	27.5968
6.5	-114.281
7	438.428
7.5	260.021
8	-130.365
8.5	-289.965
9	-432.11
9.5	-197.022
10	239.487
10.5	-208.051
11	169.958
11.5	959.665
12	135.492
12.5	1633.28
13	1658.2
13.5	6149.48
14	9299.79
14.5	7413.89
15	1034.22
15.5	5928.14
16	9784.29
16.5	4673.12
17	6952.7
17.5	9130.36
18	7187.76
18.5	7324.2
19	1081
19.5	235.199
20	5372.39
20.5	5353.96
21	671.611
21.5	2660.54
22	4195.03
22.5	5022.36
23	6255.43
23.5	7538.81
24	4903.16
24.5	4215.67
25	7224.72
25.5	1265.38
26	294.37
26.5	678.739
27	2794.64
27.5	4752.89
28	366.624
28.5	362.259
29	6.97974
29.5	234.726
30	-285.051
30.5	-177.356
31	77.5656
31.5	-6.60797
32	49.2958
32.5	-164.572
33	-325.204
33.5	-162.158
34	254.614
34.5	404.162
35	184.141
35.5	-1.67844
36	-95.6198
36.5	-27.9086
37	143.787
37.5	113.674
38	-8.24822
38.5	99.4187
39	-229.327
39.5	-502.871
40	-594.952
40.5	-93.4376
41	-37.2982
41.5	-13.0574
42	2.8128
42.5	-91.6645
43	219.693
43.5	421.137
44	289.063
44.5	303.198
45	81.1913
45.5	66.8709
46	-3.54361
46.5	-34.6382
47	-33.4808
47.5	-427.917
48	-738.412
48.5	-318.605
49	97.9928
49.5	-323.266
50	-34.7361
50.5	-264.611
51	-192.386
51.5	-343.891
52	50.2522
52.5	6532.33
53	3899.5
53.5	5478.54
54	6906.37
54.5	5837.7
55	129.07
55.5	-231.912
56	-40.4363
56.5	102.552
57	194.142
57.5	-55.7671
58	-208.867
58.5	99.1367
59	140.971
59.5	220.864
60	204.995

[truncated: 44 more sheets: Figure 4C, Figure 4D, Figure 5B, Figure 5C, Figure 5D, Figure 6A, Figure 6B, Figure 6C, Figure 6D, Supplementary Fig. 1B, Supplementary Fig. 1C, Supplementary Fig. 1D, Supplementary Fig. 1E, Supplementary Fig. 1F, Supplementary Fig. 1G, Supplementary Fig. 2B, Supplementary Fig. 2C,E, Supplementary Fig. 2D,F, Supplementary Fig. 2G, Supplementary Fig. 2H …]
